# Supplementary material for: Detection of helical water flows in sub-nanometer channels
Source: Nat Commun. 2024 Jun 29;15:5516. doi: 10.1038/s41467-024-49878-7 (PMC11217464; doi:10.1038/s41467-024-49878-7)
Supplement: Supplementary file 3 — Source Data [file 41467_2024_49878_MOESM3_ESM.xlsx]

## Sheet: Figure 1b
	Figure 1b
	Hz	Intensity
	250271	-153.522
	250263	-249.117
	250255	-216.398
	250248	-359.362
	250240	-64.7452
	250232	-62.8106
	250225	-521.894
	250217	-297.696
	250210	385.619
	250202	-43.0775
	250194	-389.304
	250187	-61.6116
	250179	-22.5245
	250171	-22.305
	250164	-363.948
	250156	-356.798
	250149	-256.101
	250141	-343.213
	250133	-446.746
	250126	-205.178
	250118	-60.2931
	250110	-300.218
	250103	-340.286
	250095	-1.95767
	250087	305.35
	250080	344.372
	250072	321.682
	250065	-182.049
	250057	-917.853
	250049	128.469
	250042	87.1221
	250034	-667.064
	250026	59.7488
	250019	132.19
	250011	232.691
	250004	273.242
	249996	137.426
	249988	-437.217
	249981	-159.28
	249973	680.765
	249965	111.061
	249958	574.447
	249950	722.509
	249943	218.506
	249935	481.44
	249927	445.653
	249920	667.907
	249912	1024.67
	249904	980.134
	249897	204.004
	249889	162.726
	249881	522.756
	249874	323.99
	249866	-134.564
	249859	-396.836
	249851	-860.837
	249843	-717.706
	249836	-458.534
	249828	-922.452
	249820	-502.962
	249813	-134.771
	249805	-455.327
	249798	-388.023
	249790	-171.949
	249782	13.2364
	249775	276.493
	249767	-107.163
	249759	775.649
	249752	429.28
	249744	86.3876
	249737	276.033
	249729	-649.484
	249721	444.176
	249714	168.796
	249706	-644.649
	249698	-11.3683
	249691	-836.205
	249683	-653.195
	249675	-22.0674
	249668	-553.013
	249660	-142.75
	249653	116.271
	249645	-93.0542
	249637	33.9134
	249630	-238.876
	249622	160.227
	249614	1492.98
	249607	353.28
	249599	-437.287
	249592	486.687
	249584	323.719
	249576	-42.8222
	249569	-96.1004
	249561	-514.611
	249553	-122.861
	249546	918.358
	249538	1453.06
	249531	935.608
	249523	121.675
	249515	263.947
	249508	365.085
	249500	844.327
	249492	-51.7436
	249485	284.85
	249477	1084.76
	249470	194.097
	249462	680.934
	249454	29.7897
	249447	-208.873
	249439	327.408
	249431	-268.047
	249424	-1019.59
	249416	-1159.57
	249408	-972.495
	249401	-484.116
	249393	347.814
	249386	682.54
	249378	117.62
	249370	-763.414
	249363	489.812
	249355	-280.469
	249347	-137.884
	249340	-36.484
	249332	-610.566
	249325	774.455
	249317	665.935
	249309	377.578
	249302	532.949
	249294	757.432
	249286	235.12
	249279	862.786
	249271	-21.1858
	249264	-96.5369
	249256	-659.773
	249248	74.2374
	249241	523.27
	249233	-312.062
	249225	347.949
	249218	-151.885
	249210	-295.818
	249202	-318.564
	249195	109.239
	249187	31.0114
	249180	773.124
	249172	-160.615
	249164	326.973
	249157	301.964
	249149	99.6527
	249141	504.476
	249134	517.32
	249126	546.153
	249119	175.385
	249111	505.699
	249103	99.3853
	249096	115.388
	249088	-746.515
	249080	-117.697
	249073	-337.552
	249065	-913.402
	249058	-271.13
	249050	-478.277
	249042	-190.091
	249035	341.439
	249027	56.8473
	249019	340.933
	249012	-347.736
	249004	-186.465
	248996	719.364
	248989	329.261
	248981	-110.868
	248974	-517.025
	248966	-74.7922
	248958	-555.732
	248951	43.5489
	248943	329.011
	248935	88.9863
	248928	76.9395
	248920	-120.164
	248913	176.549
	248905	-233.648
	248897	-123.558
	248890	21.2973
	248882	550.079
	248874	487.772
	248867	62.2046
	248859	0.80337
	248852	-812.891
	248844	-388.062
	248836	-498.499
	248829	-724.603
	248821	539.318
	248813	34.8212
	248806	-108.775
	248798	726.209
	248790	136.526
	248783	-70.1485
	248775	-313.114
	248768	-569.352
	248760	-278.891
	248752	259.334
	248745	-349.667
	248737	-760.698
	248729	-391.328
	248722	-637.55
	248714	-364.107
	248707	-203.37
	248699	-739.301
	248691	-561.16
	248684	381.162
	248676	-117.554
	248668	-327.663
	248661	-294.382
	248653	116.884
	248646	-162.142
	248638	61.4438
	248630	1110.42
	248623	-147.322
	248615	-580.414
	248607	-268.591
	248600	-99.1237
	248592	-217.564
	248584	-460.986
	248577	-662.962
	248569	-773.442
	248562	262.408
	248554	283.81
	248546	822.292
	248539	553.055
	248531	288.699
	248523	1455.29
	248516	367.455
	248508	-493.308
	248501	445.8
	248493	671.895
	248485	-263.818
	248478	517.994
	248470	-11.585
	248462	-217.261
	248455	710.086
	248447	840.654
	248440	803.741
	248432	1600.69
	248424	1242.14
	248417	213.816
	248409	480.651
	248401	393.409
	248394	769.76
	248386	84.2938
	248379	58.9836
	248371	-157.69
	248363	199.355
	248356	317.405
	248348	125.275
	248340	406.836
	248333	179.277
	248325	-52.915
	248317	169.491
	248310	549.094
	248302	896.738
	248295	-353.419
	248287	-974.787
	248279	222.129
	248272	609.853
	248264	-115.053
	248256	-354.106
	248249	654.781
	248241	395.184
	248234	316.806
	248226	-455.682
	248218	-713.613
	248211	-1574.7
	248203	-721.106
	248195	-158.205
	248188	-448.243
	248180	-714.464
	248173	-417.164
	248165	-199.966
	248157	-635.754
	248150	228.77
	248142	-1077.46
	248134	-153.251
	248127	315.525
	248119	-228.344
	248111	117.781
	248104	45.0968
	248096	456.512
	248089	1021.8
	248081	-192.99
	248073	-154.754
	248066	-259.027
	248058	-85.9635
	248050	291.331
	248043	-553.203
	248035	-186.319
	248028	-699.435
	248020	-295.792
	248012	-846.007
	248005	-914.662
	247997	-22.8373
	247989	-335.081
	247982	32.6799
	247974	685.919
	247967	544.247
	247959	276.782
	247951	161.41
	247944	466.067
	247936	398.062
	247928	505.399
	247921	23.5572
	247913	-556.945
	247905	-986.828
	247898	-16.1962
	247890	793.717
	247883	386.635
	247875	1042.7
	247867	734.203
	247860	406.482
	247852	15.6608
	247844	-90.06
	247837	-395.498
	247829	346.022
	247822	56.1939
	247814	603.608
	247806	803.831
	247799	-72.239
	247791	147.811
	247783	-81.807
	247776	-142.444
	247768	-361.83
	247761	-457.276
	247753	-496.543
	247745	442.032
	247738	-630.927
	247730	-66.4352
	247722	101.901
	247715	-181.773
	247707	-523.905
	247699	-988.143
	247692	386.695
	247684	369.135
	247677	516.967
	247669	395.485
	247661	-147.826
	247654	-1072.45
	247646	-524.512
	247638	-161.272
	247631	-183.954
	247623	621.979
	247616	707.855
	247608	92.2229
	247600	-366.367
	247593	-714.145
	247585	-164.706
	247577	393.879
	247570	327.573
	247562	-72.8504
	247555	135.843
	247547	947.417
	247539	237.681
	247532	119.553
	247524	973.146
	247516	-78.8187
	247509	-813.946
	247501	-545.266
	247493	-720.717
	247486	33.1204
	247478	-56.5467
	247471	205.908
	247463	-465.706
	247455	-9.68297
	247448	363.073
	247440	144.546
	247432	630.541
	247425	531.046
	247417	958.609
	247410	416.572
	247402	-6.49819
	247394	288.75
	247387	883.792
	247379	-323.87
	247371	-809.037
	247364	-70.6895
	247356	-69.9361
	247349	200.834
	247341	-356.153
	247333	-446.757
	247326	808.125
	247318	1027.59
	247310	699.99
	247303	41.904
	247295	291.541
	247287	-295.788
	247280	-308.335
	247272	-715.752
	247265	-946.559
	247257	696.033
	247249	616.515
	247242	231.251
	247234	265.531
	247226	88.3685
	247219	-261.249
	247211	824.019
	247204	651.717
	247196	732.423
	247188	297.056
	247181	-33.1264
	247173	321.955
	247165	939.336
	247158	640.276
	247150	-180.75
	247143	-238.05
	247135	-724.736
	247127	-696.79
	247120	-780.989
	247112	-696.446
	247104	-571.038
	247097	-85.6713
	247089	-250.122
	247082	756.475
	247074	339.498
	247066	-970.983
	247059	-1237.48
	247051	-111.835
	247043	578.294
	247036	116.767
	247028	218.683
	247020	173.266
	247013	482.3
	247005	75.7036
	246998	680.304
	246990	1553.24
	246982	759.872
	246975	-58.3803
	246967	-209.075
	246959	306.849
	246952	720.668
	246944	222.927
	246937	184.916
	246929	689.941
	246921	-133.661
	246914	-722.395
	246906	-100.985
	246898	-304.378
	246891	-265.592
	246883	431.799
	246876	525.714
	246868	339.728
	246860	434.819
	246853	5.06514
	246845	1066.55
	246837	806.641
	246830	183.132
	246822	97.0269
	246814	-20.1577
	246807	246.89
	246799	-667.028
	246792	-55.7787
	246784	-758.246
	246776	-1380.5
	246769	-344.195
	246761	-331.05
	246753	86.5798
	246746	-288.741
	246738	-486.714
	246731	105.782
	246723	-749.923
	246715	-271.049
	246708	-215.696
	246700	259.038
	246692	219.589
	246685	34.895
	246677	-514.451
	246670	-373.667
	246662	790.079
	246654	398.205
	246647	-127.408
	246639	-706.667
	246631	565.669
	246624	316.287
	246616	-315.257
	246608	137.899
	246601	393.927
	246593	152.361
	246586	-372.597
	246578	257.847
	246570	1523.84
	246563	484.547
	246555	-136.137
	246547	72.6736
	246540	412.055
	246532	362.887
	246525	-194.616
	246517	-150.36
	246509	144.744
	246502	778.326
	246494	131.615
	246486	1180.58
	246479	1452.82
	246471	65.3621
	246464	552.2
	246456	565.029
	246448	248.053
	246441	759.51
	246433	207.027
	246425	-544.714
	246418	-442.395
	246410	405.401
	246402	-134.817
	246395	-243.003
	246387	592.182
	246380	862.299
	246372	132.461
	246364	689.545
	246357	574.967
	246349	-394.889
	246341	-20.7368
	246334	310.894
	246326	604.521
	246319	623.989
	246311	767.192
	246303	-241.176
	246296	-83.7333
	246288	-344.583
	246280	-77.5836
	246273	189.801
	246265	338.581
	246258	694.254
	246250	380.266
	246242	164.818
	246235	299.153
	246227	73.3771
	246219	346.107
	246212	526.227
	246204	-17.7894
	246196	25.1033
	246189	-119.07
	246181	-301.328
	246174	287.73
	246166	-28.0194
	246158	-650.662
	246151	215.922
	246143	39.3899
	246135	1185.5
	246128	584.043
	246120	388.901
	246113	158.785
	246105	21.8101
	246097	69.6786
	246090	91.896
	246082	155.24
	246074	149.155
	246067	260.344
	246059	-190.66
	246052	831.064
	246044	-227.966
	246036	-378.675
	246029	302.948
	246021	595.307
	246013	-52.1125
	246006	488.894
	245998	-59.1021
	245991	300.518
	245983	744.893
	245975	243.717
	245968	974.967
	245960	304.213
	245952	-712.096
	245945	-928.001
	245937	462.412
	245929	-396.319
	245922	-903.087
	245914	-469.687
	245907	-81.4562
	245899	385.053
	245891	325.051
	245884	365.02
	245876	-579.577
	245868	-499.302
	245861	205.457
	245853	-37.7805
	245846	383.28
	245838	407.317
	245830	611.967
	245823	921.106
	245815	1479.12
	245807	1551.24
	245800	1364.5
	245792	579.944
	245785	-139.315
	245777	126.149
	245769	561.647
	245762	1625.22
	245754	207.334
	245746	-149.995
	245739	274.031
	245731	-145.485
	245723	-981.474
	245716	-885.988
	245708	-232.269
	245701	-168.046
	245693	-133.064
	245685	-300.595
	245678	-408.325
	245670	-1103.78
	245662	-407.277
	245655	386.648
	245647	1001.22
	245640	1096.22
	245632	529.338
	245624	438.913
	245617	40.3733
	245609	207.405
	245601	443.732
	245594	-237.774
	245586	-241.765
	245579	-704.697
	245571	83.7407
	245563	-301.454
	245556	-1267.68
	245548	456.725
	245540	670.849
	245533	306.125
	245525	-355.08
	245517	-93.9477
	245510	-115.724
	245502	-59.8978
	245495	-123.089
	245487	-641.942
	245479	622.495
	245472	1090.66
	245464	259.646
	245456	-734.542
	245449	-624.129
	245441	-248.156
	245434	-268.756
	245426	490.961
	245418	271.246
	245411	-641.431
	245403	-1026.9
	245395	-1317.48
	245388	-795.433
	245380	-141.132
	245373	-87.0132
	245365	-602.517
	245357	-135.38
	245350	-5.03738
	245342	-46.3885
	245334	-353.531
	245327	-6.52477
	245319	155.312
	245311	-57.5802
	245304	229.473
	245296	65.2708
	245289	236.824
	245281	-296.896
	245273	488.855
	245266	-29.6355
	245258	253.107
	245250	146.085
	245243	-678.253
	245235	212.8
	245228	-39.1902
	245220	-142.995
	245212	-237.099
	245205	-459.202
	245197	-250.182
	245189	323.472
	245182	245.871
	245174	339.32
	245167	494.228
	245159	744.373
	245151	1014.3
	245144	206.694
	245136	-46.2188
	245128	168.972
	245121	-495.465
	245113	-580.927
	245105	208.551
	245098	111.367
	245090	-236.286
	245083	331.752
	245075	461.447
	245067	1354.8
	245060	954.613
	245052	22.0659
	245044	-204.804
	245037	-975.78
	245029	-313.825
	245022	318.649
	245014	370.096
	245006	-192.69
	244999	-317.653
	244991	-46.3757
	244983	141.235
	244976	876.727
	244968	1433.21
	244961	1184.02
	244953	982.227
	244945	509.751
	244938	-16.289
	244930	-323.714
	244922	-207.457
	244915	198.366
	244907	684.822
	244899	95.6859
	244892	-362.555
	244884	737.357
	244877	-436.219
	244869	-451.436
	244861	751.621
	244854	50.7461
	244846	337.031
	244838	-530.705
	244831	-304.014
	244823	679.903
	244816	289.674
	244808	549.891
	244800	-251.2
	244793	628.41
	244785	638.177
	244777	454.686
	244770	61.1713
	244762	-978.194
	244755	-480.527
	244747	358.007
	244739	85.8192
	244732	-135.812
	244724	771.467
	244716	490.932
	244709	1289.63
	244701	-195.154
	244694	-292.377
	244686	814.631
	244678	568.268
	244671	913.135
	244663	609.502
	244655	-103.313
	244648	-375.692
	244640	676.108
	244632	117.771
	244625	-219.559
	244617	-629.168
	244610	-8.91541
	244602	571.472
	244594	618.222
	244587	1277.4
	244579	1072.82
	244571	631.713
	244564	1.72031
	244556	295.639
	244549	65.4564
	244541	856.053
	244533	835.761
	244526	196.723
	244518	190.149
	244510	298.409
	244503	750.929
	244495	309.551
	244488	-248.184
	244480	216.065
	244472	659.141
	244465	187.239
	244457	840.951
	244449	795.123
	244442	805.65
	244434	246.166
	244426	380.988
	244419	1070.42
	244411	342.963
	244404	231.423
	244396	-14.698
	244388	-662.599
	244381	-230.439
	244373	-151.044
	244365	446.33
	244358	1234.14
	244350	460.171
	244343	555.845
	244335	311.912
	244327	-234.922
	244320	473.754
	244312	866.144
	244304	358.357
	244297	1418.83
	244289	1095.33
	244282	599.096
	244274	-87.1819
	244266	534.501
	244259	433.371
	244251	-438.296
	244243	504.39
	244236	1015.17
	244228	536.921
	244220	-793.462
	244213	1603.55
	244205	992.825
	244198	296.128
	244190	849.256
	244182	362.741
	244175	217.201
	244167	-24.7594
	244159	-543.55
	244152	-754.226
	244144	-250.61
	244137	-421.738
	244129	-17.5487
	244121	-502.124
	244114	-461.62
	244106	-486.424
	244098	-983.331
	244091	-628.96
	244083	-291.783
	244076	-297.369
	244068	754.748
	244060	143.133
	244053	963.682
	244045	476.307
	244037	-357.455
	244030	901.481
	244022	-229.932
	244014	-568.653
	244007	-116.002
	243999	571.114
	243992	-52.3864
	243984	100.059
	243976	193.709
	243969	459.562
	243961	423.022
	243953	-566.827
	243946	-952.005
	243938	-71.8476
	243931	254.304
	243923	-170.633
	243915	405.424
	243908	-639.835
	243900	-123.845
	243892	908.48
	243885	363.883
	243877	602.777
	243870	619.497
	243862	644.595
	243854	1695.04
	243847	873.245
	243839	-320.136
	243831	-851.418
	243824	-810.346
	243816	-1113.76
	243808	-862.854
	243801	-137.068
	243793	-337.211
	243786	-182.904
	243778	-999.305
	243770	-55.9718
	243763	189.464
	243755	-579.143
	243747	-604.12
	243740	-835.361
	243732	-286.252
	243725	-294.289
	243717	162.788
	243709	483.264
	243702	-127.076
	243694	514.744
	243686	507.022
	243679	479.723
	243671	341.676
	243664	690.557
	243656	588.576
	243648	285.654
	243641	765.408
	243633	897.395
	243625	1278.09
	243618	1.9752
	243610	613.096
	243602	295.999
	243595	377.882
	243587	4.74488
	243580	-669.47
	243572	228.598
	243564	-383.925
	243557	-359.441
	243549	237.436
	243541	1318.98
	243534	208.536
	243526	-601.286
	243519	12.0169
	243511	-185.114
	243503	155.692
	243496	840.968
	243488	725.907
	243480	228.948
	243473	-141.745
	243465	108.158
	243458	52.7301
	243450	235.416
	243442	-167.297
	243435	-388.758
	243427	464.07
	243419	483.562
	243412	-309.002
	243404	-343.165
	243397	412.417
	243389	-540.648
	243381	-1263.82
	243374	-761.369
	243366	-404.39
	243358	-410.232
	243351	-75.1605
	243343	325.867
	243335	-2.95317
	243328	-726.714
	243320	176.243
	243313	469.124
	243305	637.434
	243297	540.703
	243290	-1013.45
	243282	-147.414
	243274	810.337
	243267	678.636
	243259	510.158
	243252	773.22
	243244	1017.59
	243236	724.924
	243229	636.602
	243221	655.452
	243213	1156.79
	243206	689.857
	243198	-407.437
	243191	-872.909
	243183	-469.263
	243175	-783.805
	243168	-469.989
	243160	465.965
	243152	80.4168
	243145	703.214
	243137	751.924
	243129	898.076
	243122	1200.1
	243114	579.321
	243107	-566.503
	243099	-184.232
	243091	634.649
	243084	-51.153
	243076	-253.63
	243068	233.359
	243061	-362.598
	243053	-6.39328
	243046	440.719
	243038	-254.492
	243030	0.69685
	243023	206.306
	243015	266.568
	243007	159.323
	243000	1312.82
	242992	987.962
	242985	522.927
	242977	225.011
	242969	510.006
	242962	-124.822
	242954	-359.825
	242946	372.22
	242939	324.842
	242931	950.423
	242923	870.068
	242916	1025.76
	242908	890.164
	242901	471.115
	242893	-1104.82
	242885	-905.418
	242878	63.3582
	242870	359.418
	242862	404.645
	242855	489.061
	242847	308.885
	242840	516.866
	242832	-227.903
	242824	-398.148
	242817	-376.014
	242809	-404.622
	242801	-115.69
	242794	-1758.35
	242786	-858.353
	242779	-273.777
	242771	315.662
	242763	468
	242756	-42.2588
	242748	1010.45
	242740	905.375
	242733	16.4554
	242725	-202.683
	242717	-149.113
	242710	247.312
	242702	524.486
	242695	693.123
	242687	-68.315
	242679	40.4084
	242672	9.47041
	242664	-973.501
	242656	-211.667
	242649	388.583
	242641	928.868
	242634	677.147
	242626	-143.369
	242618	458.413
	242611	-80.1716
	242603	-952.839
	242595	-476.235
	242588	125.348
	242580	1250.7
	242573	605.022
	242565	534.948
	242557	588.698
	242550	-420
	242542	121.77
	242534	366.71
	242527	256.162
	242519	-103.994
	242511	-691.924
	242504	-26.6049
	242496	-535.792
	242489	-255.553
	242481	531.875
	242473	337.573
	242466	182.905
	242458	-197.647
	242450	452.533
	242443	1123.67
	242435	272.532
	242428	-274.854
	242420	940.529
	242412	179.413
	242405	88.8259
	242397	389.301
	242389	727.437
	242382	365.465
	242374	1072.29
	242367	698.85
	242359	145.333
	242351	743.733
	242344	-361.014
	242336	274.854
	242328	619.896
	242321	1078.56
	242313	-346.115
	242306	-140.071
	242298	553.546
	242290	316.502
	242283	33.2432
	242275	-238.902
	242267	690.955
	242260	748.369
	242252	145.311
	242244	-58.2493
	242237	31.7346
	242229	-268.409
	242222	530.724
	242214	795.912
	242206	658.61
	242199	513.52
	242191	-121.281
	242183	583.506
	242176	551.367
	242168	583.509
	242161	764.828
	242153	-45.1649
	242145	863.646
	242138	-2.22506
	242130	-874.625
	242122	-810.046
	242115	12.7669
	242107	-491.175
	242100	-916.121
	242092	-368.293
	242084	-873.897
	242077	-1053.3
	242069	-1280.87
	242061	382.204
	242054	571.398
	242046	647.141
	242038	735.46
	242031	1117.52
	242023	1059.84
	242016	45.0051
	242008	-343.824
	242000	-425.252
	241993	-293.929
	241985	-98.8107
	241977	782.142
	241970	195.955
	241962	-1009.24
	241955	-646.449
	241947	642.325
	241939	104.824
	241932	-33.3163
	241924	-481.437
	241916	-1433.18
	241909	30.9508
	241901	1338.47
	241894	650.391
	241886	-278.336
	241878	474.517
	241871	360.861
	241863	-230.044
	241855	510.816
	241848	656.24
	241840	-465.556
	241832	-560.466
	241825	86.2738
	241817	50.1104
	241810	-534.072
	241802	-494.199
	241794	427.448
	241787	-302.929
	241779	-266.465
	241771	-1057.4
	241764	-1199.35
	241756	349.027
	241749	-95.6859
	241741	805.869
	241733	564.511
	241726	84.278
	241718	65.9808
	241710	-970.523
	241703	-370.425
	241695	149.058
	241688	223.96
	241680	-475.353
	241672	-316.805
	241665	294.152
	241657	-348.298
	241649	-595.519
	241642	-269.807
	241634	-61.2814
	241626	-24.9634
	241619	27.9867
	241611	-629.99
	241604	-487.894
	241596	-232.581
	241588	353.888
	241581	556.362
	241573	598.323
	241565	612.68
	241558	400.095
	241550	501.837
	241543	-135.441
	241535	458.338
	241527	891.413
	241520	487.36
	241512	-102.543
	241504	-143.804
	241497	775.963
	241489	613.588
	241482	-369.576
	241474	135.185
	241466	1192.33
	241459	1096.64
	241451	-218.957
	241443	-399.928
	241436	-480.368
	241428	278.459
	241420	1035.65
	241413	499.551
	241405	603.664
	241398	-385.016
	241390	-415.902
	241382	-139.057
	241375	-209.57
	241367	509.962
	241359	599.306
	241352	346.142
	241344	859.39
	241337	866.532
	241329	1032.48
	241321	967.976
	241314	719.858
	241306	616.796
	241298	873.423
	241291	210.746
	241283	78.2682
	241276	457.324
	241268	-176.836
	241260	216.835
	241253	-522.375
	241245	-559.113
	241237	375.042
	241230	341.534
	241222	-28.1354
	241214	-125.479
	241207	225.252
	241199	1274.87
	241192	365.101
	241184	202.6
	241176	-108.989
	241169	-787.146
	241161	586.371
	241153	645.368
	241146	327.019
	241138	615.992
	241131	453.057
	241123	-189.933
	241115	-514.88
	241108	-288.441
	241100	287.171
	241092	129.01
	241085	1191.08
	241077	657.032
	241070	351.172
	241062	564.656
	241054	-567.543
	241047	-675.995
	241039	83.8923
	241031	324.237
	241024	213.509
	241016	923.557
	241009	933.708
	241001	829.419
	240993	573.443
	240986	976.631
	240978	563.141
	240970	973.839
	240963	826
	240955	173.414
	240947	660.573
	240940	-308.156
	240932	277.199
	240925	1358.36
	240917	756.016
	240909	-394.207
	240902	-48.1708
	240894	793.456
	240886	248.725
	240879	307.593
	240871	802.512
	240864	121.672
	240856	-234.941
	240848	92.057
	240841	710.717
	240833	520.375
	240825	391.226
	240818	540.389
	240810	-496.875
	240803	257.508
	240795	-96.422
	240787	-298.368
	240780	451.747
	240772	610.681
	240764	276.094
	240757	258.092
	240749	1138.04
	240741	535.987
	240734	660.931
	240726	140.261
	240719	258.183
	240711	1105.98
	240703	775.821
	240696	79.2125
	240688	509.376
	240680	356.205
	240673	-284.558
	240665	-683.42
	240658	-130.27
	240650	569.135
	240642	527.808
	240635	237.795
	240627	165.884
	240619	883.011
	240612	304.138
	240604	325.078
	240597	258.448
	240589	847.464
	240581	271.112
	240574	123.052
	240566	705.803
	240558	710.072
	240551	398.771
	240543	368.811
	240535	268.491
	240528	488.942
	240520	204.046
	240513	-494.289
	240505	166.101
	240497	-4.73111
	240490	293.623
	240482	-785.869
	240474	-239.706
	240467	382.75
	240459	-399.568
	240452	-519.052
	240444	147.813
	240436	574.853
	240429	346.406
	240421	467.215
	240413	773.12
	240406	1085.69
	240398	715.687
	240391	353.114
	240383	579.851
	240375	359.715
	240368	420.632
	240360	13.1595
	240352	-166.831
	240345	311.088
	240337	237.999
	240329	529.782
	240322	392.005
	240314	1123.23
	240307	788.665
	240299	965.927
	240291	727.316
	240284	-232.724
	240276	-548.885
	240268	271.328
	240261	803.637
	240253	345.682
	240246	-652.811
	240238	38.3739
	240230	699
	240223	-281.44
	240215	197.064
	240207	-87.284
	240200	528.418
	240192	481.364
	240185	376.813
	240177	271.121
	240169	673.493
	240162	287.98
	240154	-237.777
	240146	285.826
	240139	543.169
	240131	439.265
	240123	72.3449
	240116	313.722
	240108	584.565
	240101	194.532
	240093	166.263
	240085	144.418
	240078	-656.228
	240070	8.27591
	240062	-242.879
	240055	-252.965
	240047	383.007
	240040	856.202
	240032	857.852
	240024	490.735
	240017	-348.824
	240009	-90.8397
	240001	1115.59
	239994	356.83
	239986	604.189
	239979	1111.58
	239971	93.4674
	239963	-257.54
	239956	-371.106
	239948	285.413
	239940	761.584
	239933	691.39
	239925	875.748
	239918	861.987
	239910	805.998
	239902	486.981
	239895	1172.51
	239887	1509.02
	239879	828.202
	239872	386.783
	239864	849.829
	239856	846.599
	239849	88.1225
	239841	-666.207
	239834	-946.241
	239826	-431.665
	239818	1207.2
	239811	1625.11
	239803	707.972
	239795	429.311
	239788	431.078
	239780	542.023
	239773	838.997
	239765	1026.32
	239757	512.012
	239750	-59.6463
	239742	290.605
	239734	519.152
	239727	-519.889
	239719	-555.863
	239712	567.156
	239704	414.363
	239696	5.51753
	239689	497.166
	239681	-111.1
	239673	-213.342
	239666	82.4897
	239658	848.493
	239650	164.073
	239643	-752.653
	239635	-262.137
	239628	854.821
	239620	628.52
	239612	-393.688
	239605	470.642
	239597	481.836
	239589	371.635
	239582	-216.09
	239574	285.987
	239567	489.429
	239559	639.976
	239551	596.779
	239544	-113.665
	239536	-706.935
	239528	-706.064
	239521	225.954
	239513	-120.409
	239506	-522.878
	239498	-71.5784
	239490	202.628
	239483	-242.892
	239475	24.4607
	239467	302.728
	239460	-403.36
	239452	-618.701
	239444	-268.581
	239437	-157.544
	239429	367.483
	239422	587.972
	239414	562.853
	239406	653.067
	239399	129.776
	239391	189.777
	239383	465.729
	239376	-259.383
	239368	11.4295
	239361	345.115
	239353	206.018
	239345	-201.755
	239338	281.185
	239330	-49.5762
	239322	-337.792
	239315	517.355
	239307	629.349
	239300	1249.92
	239292	630.396
	239284	704.909
	239277	857.6
	239269	435.293
	239261	65.6187
	239254	-356.331
	239246	-126.702
	239238	842.799
	239231	651.122
	239223	288.97
	239216	-215.988
	239208	-563.932
	239200	297.49
	239193	224.567
	239185	339.164
	239177	-150.295
	239170	-260.708
	239162	90.5648
	239155	614.265
	239147	530.496
	239139	443.319
	239132	403.418
	239124	217.802
	239116	147.854
	239109	-250.212
	239101	29.1632
	239094	103.106
	239086	493.326
	239078	608.127
	239071	899.511
	239063	737.549
	239055	466.592
	239048	-747.383
	239040	-1270.87
	239032	400.642
	239025	562.887
	239017	392.375
	239010	430.002
	239002	929.804
	238994	903.352
	238987	1113.18
	238979	1028.9
	238971	748.556
	238964	287.282
	238956	83.2825
	238949	657.393
	238941	-422.312
	238933	-224.713
	238926	-51.2879
	238918	170.299
	238910	189.549
	238903	211.681
	238895	684.188
	238888	308.421
	238880	242.031
	238872	134.352
	238865	-330.114
	238857	-468.068
	238849	-42.7072
	238842	51.3932
	238834	1053.61
	238826	460.783
	238819	466.746
	238811	644.195
	238804	-50.3983
	238796	948.577
	238788	339.765
	238781	-76.3502
	238773	1.2869
	238765	441.322
	238758	1057.06
	238750	1203.61
	238743	516.099
	238735	213.452
	238727	692.581
	238720	376.042
	238712	7.38855
	238704	-338.576
	238697	325.368
	238689	288.452
	238682	-359.874
	238674	13.5086
	238666	871.994
	238659	-162.266
	238651	12.9169
	238643	743.8
	238636	194.634
	238628	799.696
	238621	880.383
	238613	487.837
	238605	255.149
	238598	534.873
	238590	130.863
	238582	-223.163
	238575	-322.566
	238567	-304.229
	238559	-805.128
	238552	-69.0227
	238544	125.423
	238537	-751.972
	238529	3.88309
	238521	185.861
	238514	527.761
	238506	573.445
	238498	617.236
	238491	705.468
	238483	564.964
	238476	79.8379
	238468	495.678
	238460	773.954
	238453	527.906
	238445	1014.37
	238437	642.097
	238430	1123.93
	238422	1093.87
	238415	694.818
	238407	339.282
	238399	191
	238392	867.164
	238384	1323.89
	238376	1506.07
	238369	531.945
	238361	-91.9872
	238353	-605.846
	238346	276.265
	238338	760.312
	238331	36.9773
	238323	-455.099
	238315	-178.073
	238308	824.838
	238300	476.057
	238292	381.124
	238285	610.38
	238277	335.912
	238270	430.685
	238262	862.965
	238254	-684.838
	238247	-972.364
	238239	-82.1198
	238231	375.974
	238224	-13.1485
	238216	-21.2111
	238209	664.748
	238201	939.977
	238193	1213.85
	238186	383.753
	238178	472.982
	238170	231.905
	238163	553.985
	238155	1301.99
	238147	781.72
	238140	95.7976
	238132	775.798
	238125	-268.561
	238117	-565.301
	238109	202.904
	238102	85.8408
	238094	610.811
	238086	990.237
	238079	1365.78
	238071	334.847
	238064	189.918
	238056	-108.962
	238048	71.9215
	238041	853.442
	238033	385.35
	238025	312.246
	238018	872.837
	238010	190.894
	238003	125.443
	237995	214.467
	237987	770.06
	237980	1163.02
	237972	741.675
	237964	93.471
	237957	-349.104
	237949	-135.611
	237941	-323.138
	237934	-2.07268
	237926	-601.317
	237919	393.377
	237911	350.878
	237903	-542.776
	237896	-1481.3
	237888	-629.08
	237880	479.546
	237873	0.51106
	237865	-449.965
	237858	162.67
	237850	425.527
	237842	529.96
	237835	1594.06
	237827	907.694
	237819	1220.19
	237812	-93.9685
	237804	-266.336
	237797	113.385
	237789	691.585
	237781	373.951
	237774	-97.4728
	237766	56.2433
	237758	345.46
	237751	432.639
	237743	800.627
	237735	1450.8
	237728	646.688
	237720	538.242
	237713	-369.873
	237705	301.7
	237697	483.004
	237690	-127.606
	237682	-229.917
	237674	702.647
	237667	-326.375
	237659	-380.988
	237652	-189.27
	237644	-774.993
	237636	-695.413
	237629	-206.532
	237621	378.827
	237613	29.3347
	237606	394.889
	237598	-27.5473
	237591	172.81
	237583	-697.601
	237575	235.715
	237568	1125.14
	237560	185.123
	237552	-645.725
	237545	-396.319
	237537	-346.132
	237530	-492.502
	237522	-675.975
	237514	-203.676
	237507	-58.9058
	237499	-1129.07
	237491	-289.999
	237484	191.952
	237476	229.447
	237468	-396.001
	237461	-509.35
	237453	63.9914
	237446	415.033
	237438	143.683
	237430	69.0311
	237423	307.575
	237415	122.717
	237407	288.721
	237400	194.056
	237392	237.079
	237385	17.3762
	237377	-364.673
	237369	748.853
	237362	693.083
	237354	302.291
	237346	47.7285
	237339	606.53
	237331	171.055
	237324	-335.042
	237316	546.417
	237308	71.25
	237301	482.591
	237293	-307.992
	237285	-1076.17
	237278	-204.794
	237270	276.048
	237262	-807.627
	237255	-73.0616
	237247	182.245
	237240	828.041
	237232	1555.03
	237224	1173.87
	237217	1247.08
	237209	643.67
	237201	830.652
	237194	702.362
	237186	583.043
	237179	-204.954
	237171	-193.143
	237163	-437.651
	237156	-742.424
	237148	211.205
	237140	734.062
	237133	-29.2531
	237125	131.5
	237118	14.6934
	237110	425.499
	237102	135.133
	237095	146.489
	237087	798.088
	237079	-732.533
	237072	-422.797
	237064	-185.249
	237056	437.241
	237049	-168.108
	237041	-523.469
	237034	319.27
	237026	-140.843
	237018	349.149
	237011	411.351
	237003	-812.187
	236995	-736.779
	236988	-922.026
	236980	-1123.54
	236973	392.217
	236965	1013.68
	236957	254.116
	236950	10.9115
	236942	120.661
	236934	-230.108
	236927	3.56357
	236919	284.308
	236912	487.572
	236904	794.27
	236896	219.805
	236889	-116.373
	236881	668.494
	236873	621.849
	236866	516.647
	236858	-204.409
	236850	-573.912
	236843	-704.366
	236835	-377.772
	236828	-115.11
	236820	32.4837
	236812	332.739
	236805	112.544
	236797	466.315
	236789	-641.615
	236782	-141.56
	236774	1151.94
	236767	1355.27
	236759	427.155
	236751	237.766
	236744	-117.085
	236736	-72.7385
	236728	278.182
	236721	-790.068
	236713	337.609
	236706	851.324
	236698	837.596
	236690	989.671
	236683	595.953
	236675	367.844
	236667	273.863
	236660	1007.03
	236652	1244.36
	236644	738.169
	236637	232.7
	236629	-255.165
	236622	-748.749
	236614	-905.228
	236606	385.005
	236599	421.903
	236591	264.089
	236583	465.208
	236576	333.585
	236568	-174.5
	236561	-268.103
	236553	152.53
	236545	111.83
	236538	1637.31
	236530	1255.51
	236522	205.447
	236515	-72.5148
	236507	111.537
	236500	1074.71
	236492	2519.11
	236484	3080.05
	236477	1909.89
	236469	1579.94
	236461	1106.63
	236454	114.97
	236446	407.496
	236438	305.717
	236431	78.0097
	236423	764.315
	236416	337.326
	236408	-38.9517
	236400	-126.334
	236393	-348.441
	236385	575.557
	236377	1471.74
	236370	640.584
	236362	621.974
	236355	171.158
	236347	180.123
	236339	18.7457
	236332	-715.458
	236324	-11.435
	236316	-570.455
	236309	852.941
	236301	1933.57
	236294	788.028
	236286	-436.292
	236278	47.1434
	236271	1160.07
	236263	1004.76
	236255	924.882
	236248	980.693
	236240	1036.31
	236233	476.93
	236225	314.539
	236217	485.758
	236210	518.712
	236202	-507.021
	236194	504.821
	236187	-14.6986
	236179	-392.403
	236171	169.858
	236164	-819.03
	236156	535.743
	236149	276.408
	236141	-258.096
	236133	-111.855
	236126	-278.088
	236118	-847.868
	236110	-123.757
	236103	427.899
	236095	667.386
	236088	607.167
	236080	197.711
	236072	97.9247
	236065	-98.824
	236057	58.8291
	236049	911.368
	236042	1103.68
	236034	363.528
	236027	307.164
	236019	402.541
	236011	557.55
	236004	-470.377
	235996	617.605
	235988	-19.2963
	235981	-138.656
	235973	-104.599
	235965	-344.564
	235958	-534.231
	235950	-426.469
	235943	-60.8487
	235935	-549.641
	235927	510.85
	235920	-589.234
	235912	111.484
	235904	233.74
	235897	44.6118
	235889	443.514
	235882	724.398
	235874	1036.24
	235866	609.532
	235859	-399.241
	235851	-864.913
	235843	-410.621
	235836	-1295.81
	235828	-628.069
	235821	888.63
	235813	219.832
	235805	633.226
	235798	380.96
	235790	173.408
	235782	-94.09
	235775	-399.196
	235767	1352.45
	235759	583.784
	235752	636.818
	235744	100.838
	235737	-32.0479
	235729	704.563
	235721	590.4
	235714	26.6104
	235706	393.932
	235698	609.261
	235691	352.28
	235683	862.678
	235676	673.626
	235668	550.66
	235660	-748.749
	235653	-758.979
	235645	-270.06
	235637	200.173
	235630	100.421
	235622	4.33598
	235615	1015.4
	235607	725.394
	235599	467.511
	235592	-145.949
	235584	-570.677
	235576	-485.646
	235569	-267.575
	235561	176.841
	235553	-314.037
	235546	603.609
	235538	560.414
	235531	533.171
	235523	815.695
	235515	352.946
	235508	635.178
	235500	812.896
	235492	-63.0799
	235485	-307.26
	235477	376.479
	235470	224.931
	235462	-190.103
	235454	-11.6581
	235447	500.777
	235439	-556.799
	235431	-383.99
	235424	127.357
	235416	206.753
	235409	354.442
	235401	1193.48
	235393	545.006
	235386	426.285
	235378	34.4289
	235370	-80.5666
	235363	1257.39
	235355	16.8181
	235347	-68.1906
	235340	985.667
	235332	1547.31
	235325	1499.77
	235317	1116.59
	235309	374.255
	235302	500.328
	235294	-52.2911
	235286	201.029
	235279	957.388
	235271	731.537
	235264	565.345
	235256	1883.2
	235248	2923.74
	235241	4153.74
	235233	4461.05
	235225	2883.68
	235218	2555.03
	235210	880.374
	235203	775.353
	235195	952.737
	235187	495.492
	235180	653.171
	235172	91.516
	235164	25.0602
	235157	526.837
	235149	767.19
	235142	1502.84
	235134	1181.76
	235126	242.071
	235119	-5.45284
	235111	482.148
	235103	662.745
	235096	-614.046
	235088	-298.379
	235080	797.529
	235073	914.717
	235065	543.268
	235058	139.637
	235050	629.791
	235042	815.376
	235035	-86.937
[truncated: 63,538 more rows]

## Sheet: Figure 1c
	Figure 1c
	Hz	Intensity
	250282	134.437
	250274	-170.913
	250267	-222.791
	250259	-300.526
	250251	454.925
	250244	283.352
	250236	45.8765
	250228	300.494
	250221	-718.518
	250213	-300.305
	250206	-93.7269
	250198	292.412
	250190	604.141
	250183	112.268
	250175	-116.53
	250167	25.7691
	250160	-127.297
	250152	-336.459
	250145	-504.149
	250137	-232.711
	250129	234.409
	250122	-9.78977
	250114	208.178
	250106	831.387
	250099	177.37
	250091	-91.9508
	250083	-222.38
	250076	-317.395
	250068	-286.575
	250061	-8.84335
	250053	401.338
	250045	42.8396
	250038	-222.164
	250030	-261.845
	250022	-277.315
	250015	-145.78
	250007	276.688
	250000	-346.221
	249992	-709.314
	249984	-215.911
	249977	200.125
	249969	191.42
	249961	-297.858
	249954	-229.821
	249946	279.087
	249939	307.028
	249931	333.204
	249923	-245.214
	249916	-363.123
	249908	-165.461
	249900	444.373
	249893	682.912
	249885	-14.1202
	249877	-494.375
	249870	-1363.12
	249862	-1090.95
	249855	54.2447
	249847	-1000.55
	249839	-712.384
	249832	883.625
	249824	504.697
	249816	114.102
	249809	-418.931
	249801	189.783
	249794	467.494
	249786	608.369
	249778	-128.476
	249771	146.225
	249763	-60.711
	249755	-530.407
	249748	-735.829
	249740	139.052
	249733	1179.88
	249725	185.01
	249717	73.7978
	249710	-897.236
	249702	-643.673
	249694	-1425.07
	249687	-1052.02
	249679	-299.623
	249671	-6.74707
	249664	83.4479
	249656	-985.652
	249649	-554.984
	249641	579.582
	249633	509.462
	249626	568.716
	249618	460.884
	249610	387.524
	249603	-312.617
	249595	-841.027
	249588	302.939
	249580	-350.91
	249572	-509.166
	249565	-903.619
	249557	97.3186
	249549	985.215
	249542	79.1204
	249534	-430.805
	249527	-15.223
	249519	3.16627
	249511	559.607
	249504	319.001
	249496	333.078
	249488	317.775
	249481	-613.934
	249473	164.171
	249466	-347.045
	249458	271.374
	249450	458.532
	249443	264.582
	249435	-221.774
	249427	-264.594
	249420	-523.614
	249412	-241.155
	249404	484.908
	249397	106.016
	249389	1199.96
	249382	1492.37
	249374	1368.43
	249366	1562.23
	249359	563.861
	249351	-215.189
	249343	-268.057
	249336	-1006.04
	249328	-391.213
	249321	-162.139
	249313	-80.9485
	249305	-557.441
	249298	45.8083
	249290	61.3262
	249282	62.8894
	249275	863.519
	249267	109.705
	249260	815.99
	249252	-137.126
	249244	-317.658
	249237	-10.3569
	249229	170.946
	249221	300.777
	249214	703.155
	249206	686.288
	249198	7.60174
	249191	309.942
	249183	634.964
	249176	301.611
	249168	57.7717
	249160	940.623
	249153	1138.03
	249145	1023.49
	249137	265.155
	249130	3.06853
	249122	154.945
	249115	1086.76
	249107	1306.81
	249099	974.166
	249092	-307.544
	249084	-525.726
	249076	-71.7658
	249069	-26.8953
	249061	347.86
	249054	-662.909
	249046	-192.017
	249038	55.2823
	249031	-69.4624
	249023	418.125
	249015	195.039
	249008	-631.403
	249000	679.782
	248992	708.602
	248985	-579.036
	248977	-355.887
	248970	561.315
	248962	1079.26
	248954	238.615
	248947	161.174
	248939	676.669
	248931	570.903
	248924	323.518
	248916	86.6763
	248909	-330.365
	248901	50.7014
	248893	246.946
	248886	396.991
	248878	783.561
	248870	795.196
	248863	484.189
	248855	488.839
	248848	293.394
	248840	-66.5219
	248832	42.1835
	248825	-156.999
	248817	-167.651
	248809	-174.558
	248802	-246.621
	248794	437.586
	248786	364.117
	248779	1014.64
	248771	1258.47
	248764	86.9724
	248756	342.724
	248748	1042.2
	248741	888.715
	248733	1326.19
	248725	1331.85
	248718	32.258
	248710	187.823
	248703	423.049
	248695	936.13
	248687	259.597
	248680	185.599
	248672	272.655
	248664	-626.231
	248657	188.176
	248649	289.233
	248642	304.966
	248634	-317.904
	248626	-493.364
	248619	-505.45
	248611	-1229.21
	248603	-638.606
	248596	-828.875
	248588	-549.422
	248580	-138.035
	248573	-704.673
	248565	178.884
	248558	451.444
	248550	103.346
	248542	-155.648
	248535	-33.0567
	248527	341.697
	248519	-256.398
	248512	-49.5513
	248504	255.86
	248497	307.416
	248489	-105.005
	248481	-783.2
	248474	-327.436
	248466	-264.129
	248458	423.474
	248451	477.533
	248443	455.777
	248436	699.224
	248428	-334.067
	248420	-30.9765
	248413	415.351
	248405	-255.776
	248397	622.724
	248390	1003.33
	248382	-12.3897
	248374	198.975
	248367	-83.1024
	248359	-242.124
	248352	100.454
	248344	796.816
	248336	832.117
	248329	781.108
	248321	369.991
	248313	452.633
	248306	-423.695
	248298	-910.295
	248291	416.088
	248283	-143.073
	248275	286.433
	248268	310.804
	248260	1020.41
	248252	1057.93
	248245	1189.7
	248237	1384.24
	248230	593.928
	248222	356.284
	248214	-340.392
	248207	-344.317
	248199	-427.299
	248191	511.368
	248184	454.298
	248176	563.724
	248169	1291.52
	248161	1006.59
	248153	-267.459
	248146	-131.243
	248138	1244.32
	248130	1026.69
	248123	634.865
	248115	208.973
	248107	-175.542
	248100	-469.87
	248092	169.73
	248085	288.587
	248077	809.039
	248069	1109.61
	248062	919.125
	248054	648.817
	248046	166.133
	248039	-64.5147
	248031	-320.573
	248024	-844.051
	248016	-477.224
	248008	1087.1
	248001	1217.86
	247993	1048.5
	247985	318.456
	247978	611.91
	247970	130.913
	247963	163.074
	247955	-373.543
	247947	-1642.8
	247940	-700.941
	247932	-144.313
	247924	74.6474
	247917	307.266
	247909	526.152
	247901	205.106
	247894	83.9809
	247886	8.9239
	247879	318.565
	247871	-87.4861
	247863	-408.745
	247856	106.792
	247848	-101.883
	247840	69.3036
	247833	458.633
	247825	-682.909
	247818	-509.845
	247810	-201.216
	247802	-519.324
	247795	-611.308
	247787	298.347
	247779	1001.88
	247772	218.323
	247764	-412.945
	247757	165.476
	247749	1260.72
	247741	823.919
	247734	1005.28
	247726	430.186
	247718	855.887
	247711	397.601
	247703	275.852
	247695	390.631
	247688	234.799
	247680	407.531
	247673	141.757
	247665	600.442
	247657	68.6235
	247650	483.387
	247642	757.645
	247634	773.954
	247627	347.042
	247619	297.107
	247612	-579.503
	247604	46.1064
	247596	1049.43
	247589	-27.7066
	247581	-498.085
	247573	-81.1341
	247566	808.626
	247558	323.611
	247551	662.268
	247543	704.199
	247535	762.399
	247528	1322.6
	247520	708.025
	247512	-204.766
	247505	-765.56
	247497	-779.993
	247489	-137.179
	247482	675.732
	247474	1093.89
	247467	839.252
	247459	-1105.05
	247451	-260.931
	247444	657.067
	247436	200.914
	247428	65.0006
	247421	-303.769
	247413	429.491
	247406	618.342
	247398	362.157
	247390	-35.4324
	247383	573.489
	247375	-212.608
	247367	-276.396
	247360	-105.872
	247352	-612.901
	247345	66.8077
	247337	-111.633
	247329	-171.934
	247322	208.794
	247314	285.127
	247306	96.4558
	247299	182.43
	247291	648.386
	247283	567.26
	247276	1273.61
	247268	765.792
	247261	-38.1215
	247253	226.546
	247245	-897.985
	247238	-572.177
	247230	-497.837
	247222	-463.734
	247215	-468.014
	247207	125.119
	247200	-243.401
	247192	-376.03
	247184	-29.8843
	247177	-0.00917
	247169	-30.3821
	247161	-615.248
	247154	-535.852
	247146	-665.686
	247139	249.936
	247131	57.2606
	247123	-57.0132
	247116	-177.129
	247108	131.834
	247100	335.069
	247093	255.526
	247085	-400.299
	247078	-553.744
	247070	-383.411
	247062	-254.267
	247055	-232.967
	247047	43.5658
	247039	236.825
	247032	-72.0183
	247024	807.63
	247016	333.121
	247009	652.552
	247001	468.676
	246994	-302.21
	246986	104.373
	246978	-169.539
	246971	-812.929
	246963	152.936
	246955	274.378
	246948	-683.59
	246940	-480.227
	246933	722.887
	246925	393.808
	246917	187.473
	246910	667.021
	246902	-176.551
	246894	-368.142
	246887	514.536
	246879	498.496
	246872	-241.351
	246864	-599.317
	246856	-222.752
	246849	781.552
	246841	165.223
	246833	482.45
	246826	-93.0352
	246818	700.115
	246810	549.172
	246803	-533.326
	246795	224.176
	246788	238.576
	246780	303.99
	246772	120.38
	246765	276.298
	246757	-390.337
	246749	-481.15
	246742	-124.656
	246734	550.567
	246727	79.7401
	246719	459.866
	246711	1042.93
	246704	542.881
	246696	1175
	246688	1415.96
	246681	633.636
	246673	420.437
	246666	325.188
	246658	74.3869
	246650	230.514
	246643	1353.79
	246635	1259.72
	246627	-274.523
	246620	228.952
	246612	-74.2255
	246604	626.72
	246597	-358.63
	246589	-1188.3
	246582	-170.871
	246574	-296.897
	246566	-39.9052
	246559	49.7186
	246551	550.127
	246543	371.531
	246536	563.599
	246528	612.286
	246521	360.097
	246513	477.185
	246505	839.889
	246498	172.64
	246490	654.125
	246482	619.76
	246475	-773.404
	246467	-699.343
	246460	-444.428
	246452	439.662
	246444	626.619
	246437	299.826
	246429	-258.501
	246421	-414.204
	246414	204.566
	246406	794.26
	246398	625.95
	246391	691.99
	246383	259.954
	246376	-31.4242
	246368	-427.98
	246360	-861.706
	246353	-1082.8
	246345	-392.983
	246337	1024.78
	246330	777.671
	246322	873.569
	246315	-389.289
	246307	229.363
	246299	252.056
	246292	120.499
	246284	828.176
	246276	560.924
	246269	940.389
	246261	516.166
	246254	1014.88
	246246	862.947
	246238	692.734
	246231	560.485
	246223	922.163
	246215	1210.74
	246208	344.497
	246200	159.084
	246192	578.003
	246185	539.327
	246177	1469.13
	246170	1560.34
	246162	1317.44
	246154	1246.77
	246147	674.331
	246139	1323.29
	246131	1301.77
	246124	984.099
	246116	154.061
	246109	45.6234
	246101	163.437
	246093	-110.011
	246086	47.5523
	246078	387.024
	246070	589.64
	246063	290.909
	246055	-522.531
	246048	-472.053
	246040	233.406
	246032	28.9027
	246025	187.33
	246017	522.472
	246009	100.702
	246002	578.401
	245994	988.723
	245986	42.072
	245979	-483.77
	245971	-202.277
	245964	-14.2973
	245956	145.983
	245948	427.408
	245941	-422.74
	245933	-227.143
	245925	-121.034
	245918	-178.209
	245910	-165.038
	245903	-65.5978
	245895	455.646
	245887	221.994
	245880	-610.084
	245872	-1191.3
	245864	-299.671
	245857	434.298
	245849	1125.31
	245842	1310.74
	245834	1389.13
	245826	659.034
	245819	-24.3119
	245811	332.018
	245803	-27.1411
	245796	341.594
	245788	405.936
	245781	458.616
	245773	1124.7
	245765	-93.0674
	245758	210.852
	245750	527.963
	245742	428.867
	245735	600.292
	245727	446.128
	245719	716.05
	245712	728.03
	245704	886.992
	245697	-938.115
	245689	-1150.6
	245681	-847.399
	245674	-580.077
	245666	224.119
	245658	432.279
	245651	628.879
	245643	323.655
	245636	712.742
	245628	634.467
	245620	592.281
	245613	1199.47
	245605	320.982
	245597	-910.387
	245590	-460.927
	245582	315.016
	245575	125.615
	245567	219.97
	245559	-59.5754
	245552	-677.547
	245544	-659.027
	245536	226.257
	245529	567.277
	245521	-767.954
	245513	-240.15
	245506	672.448
	245498	740.059
	245491	-106.839
	245483	-228.01
	245475	-868.74
	245468	-1197.81
	245460	-511.112
	245452	-344.005
	245445	189.778
	245437	760.143
	245430	1153.5
	245422	115.086
	245414	147.68
	245407	2.46144
	245399	-610.676
	245391	-1068.23
	245384	-626.079
	245376	145.285
	245369	-172.042
	245361	203.976
	245353	253.174
	245346	-304.293
	245338	347.584
	245330	733.381
	245323	1192.07
	245315	393.224
	245307	149.127
	245300	1156.8
	245292	573.312
	245285	123.44
	245277	-391.154
	245269	-762.234
	245262	-536.916
	245254	125.663
	245246	308.87
	245239	683.237
	245231	491.559
	245224	376.868
	245216	-108.643
	245208	112.994
	245201	718.581
	245193	501.115
	245185	369.371
	245178	159.808
	245170	-65.0021
	245163	311.612
	245155	-140.822
	245147	-0.50914
	245140	198.646
	245132	-1070
	245124	-578.189
	245117	-67.3669
	245109	81.1327
	245101	-614.362
	245094	362.816
	245086	568.208
	245079	521.683
	245071	846.453
	245063	587.984
	245056	221.062
	245048	-516.931
	245040	-156.38
	245033	156.121
	245025	-318.27
	245018	-783.976
	245010	-99.07
	245002	424.286
	244995	769.064
	244987	581.741
	244979	281.64
	244972	-485.658
	244964	385.367
	244957	534.803
	244949	698.041
	244941	1541.52
	244934	1816.06
	244926	968.414
	244918	516.353
	244911	1068.36
	244903	187.905
	244895	609.847
	244888	749.525
	244880	400.867
	244873	-7.50155
	244865	415.125
	244857	438.815
	244850	409.635
	244842	218.607
	244834	-1221.07
	244827	-996.815
	244819	830.972
	244812	194.843
	244804	349.721
	244796	1380.55
	244789	447.095
	244781	1027.3
	244773	449.669
	244766	387.037
	244758	824.556
	244751	774.886
	244743	988.327
	244735	650.467
	244728	1313.93
	244720	808.588
	244712	521.276
	244705	651.678
	244697	-174.891
	244690	-115.182
	244682	-1052.67
	244674	-1117.98
	244667	-443.779
	244659	-685.766
	244651	-515.011
	244644	714.718
	244636	1015.12
	244628	-30.5286
	244621	4.44898
	244613	-79.3278
	244606	-453.504
	244598	-104.464
	244590	500.985
	244583	-822.092
	244575	-564.907
	244567	-234.294
	244560	-940.736
	244552	-844.125
	244545	-616.363
	244537	-398.599
	244529	-731.892
	244522	-74.4113
	244514	-331.962
	244506	122.861
	244499	487.445
	244491	-134.028
	244484	208.348
	244476	615.71
	244468	-102.118
	244461	-252.134
	244453	-421.032
	244445	-918.592
	244438	86.0339
	244430	117.539
	244422	-347.599
	244415	635.315
	244407	1070.43
	244400	196.806
	244392	-617.106
	244384	-1184.13
	244377	-314.18
	244369	645.96
	244361	1041.09
	244354	1161.2
	244346	820.672
	244339	427.54
	244331	87.0319
	244323	553.288
	244316	832.301
	244308	-171.513
	244300	-324.956
	244293	65.2623
	244285	144.971
	244278	118.03
	244270	96.7765
	244262	208.156
	244255	734.916
	244247	1038.37
	244239	636.422
	244232	431.999
	244224	42.6443
	244216	489.478
	244209	-176.125
	244201	-467.831
	244194	843.685
	244186	1754.6
	244178	720.153
	244171	623.216
	244163	1094.91
	244155	454.704
	244148	-107.768
	244140	-675.311
	244133	146.703
	244125	549.009
	244117	710.013
	244110	242.419
	244102	-489.051
	244094	-439.857
	244087	-78.8624
	244079	-744.489
	244072	-918.709
	244064	0.16422
	244056	484.173
	244049	159.509
	244041	437.972
	244033	134.143
	244026	-101.975
	244018	934.46
	244010	930.638
	244003	1106.72
	243995	799.926
	243988	396.325
	243980	-545.316
	243972	-266.536
	243965	232.37
	243957	-183.306
	243949	398.684
	243942	-32.2185
	243934	-724.537
	243927	-502.472
	243919	626.383
	243911	81.8106
	243904	-239.524
	243896	685.924
	243888	265.822
	243881	-129.494
	243873	-820.89
	243866	-398.372
	243858	956.96
	243850	708.692
	243843	407.373
	243835	1226.71
	243827	179.753
	243820	-386.31
	243812	-159.653
	243804	981.692
	243797	1186.58
	243789	429.029
	243782	853.555
	243774	292.733
	243766	597.41
	243759	391.038
	243751	924.57
	243743	304.99
	243736	71.1362
	243728	-145.601
	243721	-273.31
	243713	191.731
	243705	13.7869
	243698	393.839
	243690	460.318
	243682	-99.8588
	243675	144.572
	243667	1503.46
	243660	-67.2462
	243652	-195.064
	243644	-339.909
	243637	-273.528
	243629	230.129
	243621	-553.816
	243614	-455.76
	243606	-350.756
	243598	590.69
	243591	-221.705
	243583	-458.968
	243576	-80.7004
	243568	-1004.1
	243560	299.091
	243553	816.352
	243545	490.692
	243537	179.006
	243530	-135.694
	243522	-316.24
	243515	-487.55
	243507	108.914
	243499	74.1935
	243492	-703.526
	243484	-531.745
	243476	688.271
	243469	892.937
	243461	671.396
	243454	-97.1451
	243446	128.665
	243438	162.105
	243431	771.111
	243423	895.311
	243415	45.7029
	243408	377.675
	243400	978.111
	243393	881.25
	243385	-231.176
	243377	123.292
	243370	853.695
	243362	571.192
	243354	417.134
	243347	1086.83
	243339	899.841
	243331	159.663
	243324	392.37
	243316	160.41
	243309	162.513
	243301	501.388
	243293	23.1518
	243286	118.872
	243278	120.963
	243270	-112.181
	243263	211.616
	243255	740.06
	243248	390.189
	243240	717.34
	243232	320.818
	243225	-9.95298
	243217	-93.1519
	243209	-59.176
	243202	-226.399
	243194	-275.048
	243187	316.757
	243179	-577.15
	243171	124.012
	243164	175.329
	243156	-915.718
	243148	-1102.48
	243141	187.133
	243133	714.278
	243125	-5.06276
	243118	-972.253
	243110	-720.19
	243103	-234.112
	243095	337.121
	243087	-619.197
	243080	-67.8098
	243072	611.077
	243064	-419.744
	243057	320.018
	243049	-216.411
	243042	463.924
	243034	284.558
	243026	717.048
	243019	569.17
	243011	281.548
	243003	193.066
	242996	281.484
	242988	227.507
	242981	-8.16622
	242973	626.262
	242965	111.919
	242958	228.555
	242950	230.397
	242942	381.978
	242935	250.705
	242927	530.03
	242919	154.184
	242912	126.172
	242904	1276.21
	242897	1275.03
	242889	496.888
	242881	-199.583
	242874	319.155
	242866	742.345
	242858	103.211
	242851	234.804
	242843	146.013
	242836	-230.587
	242828	223.838
	242820	770.151
	242813	284.065
	242805	811.522
	242797	384.554
	242790	-19.5598
	242782	499.425
	242775	-875.555
	242767	-778.197
	242759	-406.785
	242752	-43.3614
	242744	534.487
	242736	685.091
	242729	484.637
	242721	370.533
	242713	421.66
	242706	576.36
	242698	350.412
	242691	-622.741
	242683	425.296
	242675	1492.64
	242668	833.923
	242660	386.542
	242652	112.454
	242645	-311.684
	242637	-1071.84
	242630	-643.059
	242622	2.88397
	242614	519.38
	242607	-611.169
	242599	-776.803
	242591	668.196
	242584	159.188
	242576	1187.61
	242569	211.218
	242561	-1052.9
	242553	-789.178
	242546	-716.606
	242538	-286.546
	242530	631.199
	242523	1173.93
	242515	554.819
	242507	621.139
	242500	474.52
	242492	653.239
	242485	513.344
	242477	705.28
	242469	1189.94
	242462	667.642
	242454	171.01
	242446	-157.124
	242439	79.6521
	242431	274.001
	242424	-418.61
	242416	259.434
	242408	398.339
	242401	-556.912
	242393	-149.361
	242385	-55.2288
	242378	649.354
	242370	402.754
	242363	312.237
	242355	522.16
	242347	841.456
	242340	1339.33
	242332	15.0499
	242324	357.672
	242317	423.729
	242309	233.259
	242301	236.448
	242294	406.797
	242286	586.668
	242279	673.867
	242271	454.019
	242263	482.129
	242256	1229.02
	242248	850.402
	242240	1238.88
	242233	655.089
	242225	106.929
	242218	453.101
	242210	1726.24
	242202	2143.77
	242195	1380.75
	242187	251.437
	242179	-423.762
	242172	368.097
	242164	-54.6528
	242157	512.925
	242149	950.661
	242141	-111.486
	242134	-693.28
	242126	-319.072
	242118	-434.622
	242111	-555.476
	242103	-429.293
	242096	19.9843
	242088	952.303
	242080	329.089
	242073	72.1833
	242065	502.548
	242057	1095.04
	242050	1104.66
	242042	712.941
	242034	423.374
	242027	915.255
	242019	1025.2
	242012	220.727
	242004	59.864
	241996	679.649
	241989	398.388
	241981	-701.306
	241973	295.473
	241966	-53.6377
	241958	28.5115
	241951	63.5957
	241943	-103.273
	241935	-285.131
	241928	-36.8561
	241920	817.784
	241912	382.193
	241905	468.784
	241897	-343.74
	241890	-381.802
	241882	-123.172
	241874	2.14218
	241867	-585.529
	241859	-204.636
	241851	276.218
	241844	-161.453
	241836	101.746
	241828	-376.202
	241821	-373.775
	241813	224.989
	241806	224.513
	241798	87.1501
	241790	272.146
	241783	332.866
	241775	-44.0255
	241767	686.154
	241760	418.269
	241752	319.774
	241745	384.083
	241737	-151.993
	241729	570.138
	241722	-107.774
	241714	471.926
	241706	-155.34
	241699	139.367
	241691	862.063
	241684	754.793
	241676	987.206
	241668	590.676
	241661	689.49
	241653	-29.14
	241645	789.202
	241638	191.298
	241630	-523.414
	241622	946.969
	241615	1923.82
	241607	1452.51
	241600	-30.9345
	241592	239.098
	241584	1365.04
	241577	741.039
	241569	-131.3
	241561	-1.69589
	241554	977.981
	241546	1033.46
	241539	112.112
	241531	-16.0205
	241523	537.348
	241516	631.304
	241508	649.964
	241500	349.409
	241493	-219.276
	241485	-315.638
	241478	-76.6125
	241470	174.274
	241462	328.317
	241455	66.2249
	241447	-439.254
	241439	-379.737
	241432	-536.881
	241424	-613.499
	241416	-150.304
	241409	145.908
	241401	-173.709
	241394	668.713
	241386	1003.31
	241378	817.393
	241371	262.826
	241363	495.912
	241355	728.561
	241348	354.49
	241340	85.7882
	241333	-941.467
	241325	-673.322
	241317	224.517
	241310	565.745
	241302	-143.722
	241294	232.183
	241287	184.804
	241279	209.62
	241272	442.59
	241264	-83.8179
	241256	115.213
	241249	256.483
	241241	519.774
	241233	231.079
	241226	275.109
	241218	692.324
	241210	-239.777
	241203	27.711
	241195	195.747
	241188	699.679
	241180	510.608
	241172	-448.205
	241165	709.674
	241157	289.641
	241149	-112.914
	241142	85.1902
	241134	843.754
	241127	1072.6
	241119	816.753
	241111	744.718
	241104	-136.985
	241096	-805.225
	241088	34.4525
	241081	-91.6363
	241073	-544.572
	241066	125.307
	241058	62.3873
	241050	31.7757
	241043	-670.096
	241035	-557.706
	241027	-599.911
	241020	-667.419
	241012	-65.8161
	241005	-189.355
	240997	-699.242
	240989	50.2459
	240982	-139.796
	240974	-50.5759
	240966	1194.54
	240959	569.106
	240951	1041.77
	240943	1087.17
	240936	547.844
	240928	596.171
	240921	836.65
	240913	973.183
	240905	-392.491
	240898	-191.048
	240890	-91.1075
	240882	-536.864
	240875	-213.542
	240867	-804.707
	240860	-459.209
	240852	550.502
	240844	611.268
	240837	-148.195
	240829	-439.748
	240821	-431.712
	240814	376.368
	240806	972.771
	240799	1055.7
	240791	486.828
	240783	230.201
	240776	824.603
	240768	571.316
	240760	200.093
	240753	-163.261
	240745	-472.021
	240737	-670.623
	240730	339.303
	240722	1096.18
	240715	1086.2
	240707	-13.3062
	240699	449.811
	240692	1323.53
	240684	1159.85
	240676	1328.14
	240669	163.354
	240661	109.99
	240654	-316.051
	240646	-980.778
	240638	59.1394
	240631	653.431
	240623	35.596
	240615	-125.751
	240608	158.899
	240600	-144.587
	240593	-312.535
	240585	330.382
	240577	-148.971
	240570	-389.249
	240562	-428.973
	240554	-85.315
	240547	371.214
	240539	962.172
	240531	1870.64
	240524	175.867
	240516	179.406
	240509	753.918
	240501	964.978
	240493	781.426
	240486	267.695
	240478	-190.319
	240470	411.91
	240463	771.607
	240455	652.227
	240448	1020.9
	240440	-342.899
	240432	223.768
	240425	-258.665
	240417	197.627
	240409	830.785
	240402	-96.8741
	240394	203.681
	240387	360.206
	240379	290.882
	240371	253.597
	240364	499.12
	240356	402.875
	240348	271.519
	240341	-136.904
	240333	67.4697
	240325	-227.15
	240318	-110.07
	240310	707.154
	240303	33.4801
	240295	-245.421
	240287	867.324
	240280	1114.55
	240272	1092.54
	240264	326.726
	240257	92.6007
	240249	1306.14
	240242	1159.43
	240234	1331.53
	240226	800.544
	240219	256.404
	240211	267.939
	240203	142.434
	240196	620.643
	240188	287.963
	240181	350.303
	240173	430.664
	240165	154.353
	240158	503.925
	240150	602.298
	240142	330.979
	240135	253.931
	240127	-29.9907
	240119	-216.103
	240112	490.765
	240104	206.947
	240097	369.101
	240089	424.33
	240081	84.5794
	240074	-0.29779
	240066	-747.181
	240058	-257.269
	240051	-253.353
	240043	396.522
	240036	415.072
	240028	106.567
	240020	230.836
	240013	24.6225
	240005	278.401
	239997	386.19
	239990	989.125
	239982	374.314
	239975	207.865
	239967	139.329
	239959	207.997
	239952	415.116
	239944	510.961
	239936	-277.457
	239929	-294.75
	239921	1232.23
	239913	1042.19
	239906	981.588
	239898	437.806
	239891	642.459
	239883	625.564
	239875	594.325
	239868	931.265
	239860	487.256
	239852	589.608
	239845	-82.896
	239837	-676.358
	239830	-520.375
	239822	11.3451
	239814	-169.635
	239807	-549.089
	239799	-904.657
	239791	-1323.61
	239784	-797.364
	239776	-643.891
	239769	-464.543
	239761	439.125
	239753	871.136
	239746	371.937
	239738	102.448
	239730	-509.741
	239723	-846.717
	239715	378.072
	239708	566.529
	239700	-196.86
	239692	-919.293
	239685	-669.934
	239677	-155.273
	239669	-228.222
	239662	431.874
	239654	947.436
	239646	848.743
	239639	576.161
	239631	451
	239624	910.255
	239616	690.002
	239608	573.686
	239601	857.149
	239593	914.754
	239585	1380.95
	239578	365.825
	239570	-8.75483
	239563	-293.958
	239555	-562.493
	239547	-408.529
	239540	61.8141
	239532	762.333
	239524	240.253
	239517	552.242
	239509	-171.029
	239502	511.611
	239494	774.694
	239486	-88.4816
	239479	708.537
	239471	309.624
	239463	562.473
	239456	91.8084
	239448	-83.2016
	239440	-38.7904
	239433	-497.152
	239425	-381.076
	239418	-654.587
	239410	389.673
	239402	154.1
	239395	414.207
	239387	151.111
	239379	-120.784
	239372	390.962
	239364	-25.3221
	239357	236.547
	239349	-847.548
	239341	-456.345
	239334	219.814
	239326	91.9538
	239318	-7.33775
	239311	-129.875
	239303	-569.577
	239296	-221.092
	239288	470.53
	239280	748.052
	239273	1107.11
	239265	876.598
	239257	934.002
	239250	-61.0241
	239242	-346.717
	239234	-601.899
	239227	-316.286
	239219	162.528
	239212	620.077
	239204	642.227
	239196	-268.238
	239189	-626.079
	239181	-333.249
	239173	330.489
	239166	324.867
	239158	454.325
	239151	135.876
	239143	607.388
	239135	609.478
	239128	121.882
	239120	153.465
	239112	135.351
	239105	217.473
	239097	530.705
	239090	281.488
	239082	484.406
	239074	60.8945
	239067	-590.158
	239059	623.279
	239051	44.1902
	239044	-485.831
	239036	204.157
	239028	1048.5
	239021	486.193
	239013	349.538
	239006	443.138
	238998	188.96
	238990	768.608
	238983	773.585
	238975	1242.48
	238967	683.228
	238960	-273.661
	238952	-184.128
	238945	839.511
	238937	875.36
	238929	507.135
	238922	496.908
	238914	824.363
	238906	1037.12
	238899	335.165
	238891	854.183
	238884	659.742
	238876	11.9478
	238868	240.085
	238861	532.943
	238853	503.263
	238845	-201.525
	238838	-230.586
	238830	608.783
	238822	363.559
	238815	-96.7155
	238807	-87.3618
	238800	273.8
	238792	158.365
	238784	-65.6055
	238777	382.701
	238769	-312.05
	238761	1066.48
	238754	1220.22
	238746	452.144
	238739	507.611
	238731	670.306
	238723	1155.8
	238716	226.423
	238708	519.265
	238700	117.889
	238693	-62.7922
	238685	-21.701
	238678	-618.558
	238670	196.369
	238662	498.25
	238655	-869.165
	238647	-368.025
	238639	-375.935
	238632	-9.41612
	238624	278.065
	238617	243.392
	238609	435.015
	238601	37.4447
	238594	403.789
	238586	-36.011
	238578	817.772
	238571	634.804
	238563	486.071
	238555	-269.958
	238548	1006.15
	238540	1048.15
	238533	631.295
	238525	1116.33
	238517	-145.838
	238510	-461.438
	238502	-927.09
	238494	-215.007
	238487	172.917
	238479	412.455
	238472	138.724
	238464	735.491
	238456	303.489
	238449	198.136
	238441	-191.811
	238433	-96.056
	238426	115.434
	238418	638.38
	238411	1483.44
	238403	-171.027
	238395	-81.1406
	238388	141.555
	238380	340.071
	238372	791.898
	238365	731.857
	238357	507.317
	238349	129.933
	238342	-174.355
	238334	77.3927
	238327	-595.736
	238319	3.17319
	238311	427.852
	238304	-392.902
	238296	393.769
	238288	59.5406
	238281	-432.001
	238273	-171.992
	238266	-251.868
	238258	-293.653
	238250	227.076
	238243	909.512
	238235	-96.2404
	238227	242.094
	238220	521.161
	238212	-182.128
	238205	677.877
	238197	595.399
	238189	-13.6978
	238182	-743.753
	238174	-69.8604
	238166	-310.461
	238159	-206.02
	238151	684.523
	238143	78.8919
	238136	602.906
	238128	496.028
	238121	2.56378
	238113	472.45
	238105	117.958
	238098	-304.622
	238090	-419.154
	238082	-253.223
	238075	-280.838
	238067	-377.68
	238060	127.117
	238052	-281.904
	238044	-1.66524
	238037	324.68
	238029	29.9854
	238021	-4.50559
	238014	338.444
	238006	406.877
	237999	178.633
	237991	-335.972
	237983	-232.547
	237976	758.871
	237968	1068.98
	237960	277.393
	237953	-528.875
	237945	838.327
	237937	1101.15
	237930	518.212
	237922	379.052
	237915	515.581
	237907	1430.85
	237899	361.18
	237892	328.063
	237884	11.1987
	237876	50.2351
	237869	1109.87
	237861	563.294
	237854	495.446
	237846	-228.782
	237838	-24.4793
	237831	652.67
	237823	1150.69
	237815	352.886
	237808	253.3
	237800	662.862
	237793	461.228
	237785	830.7
	237777	871.8
	237770	952.98
	237762	803.725
	237754	816.901
	237747	529.114
	237739	640.875
	237731	649.87
	237724	352.379
	237716	113.807
	237709	699.5
	237701	515.107
	237693	185.452
	237686	-562.496
	237678	-1195.81
	237670	-593.931
	237663	392.793
	237655	379.701
	237648	-25.9211
	237640	763.094
	237632	987.894
	237625	1116.07
	237617	145.421
	237609	-142.696
	237602	-282.549
	237594	-943.488
	237587	-457.63
	237579	-617.781
	237571	-286.398
	237564	27.7349
	237556	-43.8011
	237548	107.313
	237541	-1139.1
	237533	-286.102
	237525	277.774
	237518	1023.15
	237510	591.19
	237503	-435.204
	237495	633.558
	237487	183.358
	237480	770.594
	237472	-89.014
	237464	400.869
	237457	1019.1
	237449	20.4871
	237442	366.855
	237434	560.376
	237426	298.913
	237419	211.822
	237411	106.878
	237403	-158.854
	237396	-242.085
	237388	-55.3596
	237381	133.543
	237373	-182.649
	237365	87.488
	237358	359.049
	237350	672.77
	237342	87.7935
	237335	513.675
	237327	746.372
	237320	334.431
	237312	-207.458
	237304	-780.644
	237297	183.719
	237289	518.013
	237281	-526.211
	237274	-1230.91
	237266	-782.407
	237258	-660.161
	237251	395.316
	237243	581.21
	237236	497.493
	237228	-498.034
	237220	621.633
	237213	1369.08
	237205	-398.31
	237197	-533.542
	237190	-47.5432
	237182	1143.97
	237175	-148.991
	237167	643.895
	237159	663.373
	237152	516.48
	237144	1129.49
	237136	347.838
	237129	375.393
	237121	-27.4123
	237114	-261.401
	237106	-176.616
	237098	-310.815
	237091	-258.2
	237083	-13.4638
	237075	279.411
	237068	650.12
	237060	5.67072
	237052	1219.47
	237045	753.424
	237037	824.26
	237030	422.155
	237022	22.3839
	237014	30.1085
	237007	-214.178
	236999	-152.757
	236991	-701.955
	236984	320.759
	236976	-60.5146
	236969	935.948
	236961	316.609
	236953	213.542
	236946	953.664
	236938	625.902
	236930	769.544
	236923	249.234
	236915	572.066
	236908	472.149
	236900	83.5968
	236892	722.497
	236885	1306.66
	236877	1918.98
	236869	863.992
	236862	501.738
	236854	957.062
	236846	462.095
	236839	198.196
	236831	-615.719
	236824	335.384
	236816	356.58
	236808	293.373
	236801	971.239
	236793	1093.69
	236785	574.417
	236778	-292.392
	236770	-351.094
	236763	730.207
	236755	591.714
	236747	-10.1383
	236740	508.071
	236732	7.73945
	236724	-145.833
	236717	415.802
	236709	697.876
	236702	852.854
	236694	489.989
	236686	130.576
	236679	341.811
	236671	211.495
	236663	893.106
	236656	709.795
	236648	667.828
	236640	633.981
	236633	288.411
	236625	49.2086
	236618	-634.076
	236610	-403.188
	236602	-263.937
	236595	-8.24658
	236587	564.482
	236579	1221.11
	236572	1117.96
	236564	857.135
	236557	633.696
	236549	671.543
	236541	330.322
	236534	-531.644
	236526	173.422
	236518	374.625
	236511	1610.73
	236503	3286.04
	236496	2603.81
	236488	1263.68
	236480	308.559
	236473	430.467
	236465	454.136
	236457	181.265
	236450	532.677
	236442	909.354
	236434	193.512
	236427	-97.3201
	236419	-261.363
	236412	387.205
	236404	147.362
	236396	-422.41
	236389	841.478
	236381	1154.67
	236373	994.065
	236366	740.525
	236358	453.589
	236351	370.813
	236343	620.862
	236335	631.176
	236328	77.9152
	236320	411.94
	236312	1359.05
	236305	491.187
	236297	-187.104
	236290	-68.2284
	236282	-335.671
	236274	-783.89
	236267	-171.507
	236259	137.445
	236251	-586.278
	236244	-204.988
	236236	-177.909
	236229	-461.931
	236221	-56.4398
	236213	49.4819
	236206	-487.687
	236198	-489.938
	236190	-317.57
	236183	25.5413
	236175	205.4
	236167	411.724
	236160	1000.59
	236152	506.367
	236145	842.478
	236137	705.367
	236129	456.477
	236122	964.096
	236114	143.157
	236106	273.605
	236099	749.901
	236091	1358.35
	236084	817.725
	236076	426.505
	236068	-68.9822
	236061	147.698
	236053	324.879
	236045	98.8891
	236038	590.136
	236030	321.124
	236023	556.739
	236015	511.695
	236007	1141.16
	236000	1494.51
	235992	663.914
	235984	114.322
	235977	768.361
	235969	501.011
	235961	1370.97
	235954	794.961
	235946	686.615
	235939	532.961
	235931	-250.013
	235923	423.708
	235916	1051.8
	235908	1280.02
	235900	263.512
	235893	860.451
	235885	729.635
	235878	581.832
	235870	233.198
	235862	111.821
	235855	-285.087
	235847	461.931
	235839	650.924
	235832	224.332
	235824	-321.309
	235817	75.6481
	235809	892.292
	235801	-258.874
	235794	75.3283
	235786	-160.567
	235778	-932.014
	235771	-954.154
	235763	-761.837
	235755	-604.861
	235748	383.278
	235740	156.649
	235733	-117.15
	235725	379.456
	235717	430.106
	235710	19.2082
	235702	86.8354
	235694	1176.75
	235687	1581.05
	235679	1299.76
	235672	237.666
	235664	-428.803
	235656	-374.724
	235649	-370.378
	235641	510.006
	235633	266.337
	235626	87.4126
	235618	446.408
	235611	887.84
	235603	544.342
	235595	-249.74
	235588	325.019
	235580	915.61
	235572	801.255
	235565	444.02
	235557	1312.77
	235549	403.901
	235542	416.569
	235534	243.31
	235527	653.316
	235519	1477.39
	235511	16.5782
	235504	-232.557
	235496	307.261
	235488	-159.092
	235481	-411.898
	235473	726.647
	235466	817.28
	235458	526.61
	235450	808.77
	235443	629.384
	235435	398.643
	235427	-166.466
	235420	-834.251
	235412	62.2397
	235405	58.1561
	235397	-111.01
	235389	35.2097
	235382	516.762
	235374	-59.3252
	235366	-135.728
	235359	655.046
	235351	352.425
	235343	-88.0785
	235336	28.3384
	235328	626.102
	235321	232.68
	235313	64.3226
	235305	286.748
	235298	1087.55
	235290	1231.87
	235282	1050.34
	235275	637.178
	235267	1516.96
	235260	2784.21
	235252	3601.03
	235244	2450.8
	235237	395.562
	235229	291.391
	235221	427.926
	235214	687.686
	235206	557.623
	235199	481.933
	235191	99.45
	235183	432.934
	235176	186.547
	235168	-9.27561
	235160	269.852
	235153	-84.3859
	235145	330.978
	235137	279.279
	235130	213.286
	235122	-25.0378
	235115	-286.278
	235107	464.513
	235099	877.555
	235092	967.9
	235084	750.329
	235076	-201.492
	235069	426.663
	235061	1388.17
	235054	481.835
	235046	-12.5773
[truncated: 63,538 more rows]

## Sheet: Figure 1d
	Figure 1d
	Hz	Intensity
	250271	0.00842
	250263	0.00842
	250255	0.00842
	250248	0.00842
	250240	0.00843
	250232	0.00843
	250225	0.00843
	250217	0.00843
	250210	0.00843
	250202	0.00843
	250194	0.00843
	250187	0.00843
	250179	0.00843
	250171	0.00843
	250164	0.00843
	250156	0.00843
	250149	0.00843
	250141	0.00843
	250133	0.00843
	250126	0.00844
	250118	0.00844
	250110	0.00844
	250103	0.00844
	250095	0.00844
	250087	0.00844
	250080	0.00844
	250072	0.00844
	250065	0.00844
	250057	0.00844
	250049	0.00844
	250042	0.00844
	250034	0.00844
	250026	0.00844
	250019	0.00845
	250011	0.00845
	250004	0.00845
	249996	0.00845
	249988	0.00845
	249981	0.00845
	249973	0.00845
	249965	0.00845
	249958	0.00845
	249950	0.00845
	249943	0.00845
	249935	0.00845
	249927	0.00845
	249920	0.00845
	249912	0.00845
	249904	0.00846
	249897	0.00846
	249889	0.00846
	249881	0.00846
	249874	0.00846
	249866	0.00846
	249859	0.00846
	249851	0.00846
	249843	0.00846
	249836	0.00846
	249828	0.00846
	249820	0.00846
	249813	0.00846
	249805	0.00846
	249798	0.00847
	249790	0.00847
	249782	0.00847
	249775	0.00847
	249767	0.00847
	249759	0.00847
	249752	0.00847
	249744	0.00847
	249737	0.00847
	249729	0.00847
	249721	0.00847
	249714	0.00847
	249706	0.00847
	249698	0.00847
	249691	0.00847
	249683	0.00848
	249675	0.00848
	249668	0.00848
	249660	0.00848
	249653	0.00848
	249645	0.00848
	249637	0.00848
	249630	0.00848
	249622	0.00848
	249614	0.00848
	249607	0.00848
	249599	0.00848
	249592	0.00848
	249584	0.00848
	249576	0.00849
	249569	0.00849
	249561	0.00849
	249553	0.00849
	249546	0.00849
	249538	0.00849
	249531	0.00849
	249523	0.00849
	249515	0.00849
	249508	0.00849
	249500	0.00849
	249492	0.00849
	249485	0.00849
	249477	0.00849
	249470	0.00849
	249462	0.0085
	249454	0.0085
	249447	0.0085
	249439	0.0085
	249431	0.0085
	249424	0.0085
	249416	0.0085
	249408	0.0085
	249401	0.0085
	249393	0.0085
	249386	0.0085
	249378	0.0085
	249370	0.0085
	249363	0.0085
	249355	0.00851
	249347	0.00851
	249340	0.00851
	249332	0.00851
	249325	0.00851
	249317	0.00851
	249309	0.00851
	249302	0.00851
	249294	0.00851
	249286	0.00851
	249279	0.00851
	249271	0.00851
	249264	0.00851
	249256	0.00851
	249248	0.00852
	249241	0.00852
	249233	0.00852
	249225	0.00852
	249218	0.00852
	249210	0.00852
	249202	0.00852
	249195	0.00852
	249187	0.00852
	249180	0.00852
	249172	0.00852
	249164	0.00852
	249157	0.00852
	249149	0.00852
	249141	0.00852
	249134	0.00853
	249126	0.00853
	249119	0.00853
	249111	0.00853
	249103	0.00853
	249096	0.00853
	249088	0.00853
	249080	0.00853
	249073	0.00853
	249065	0.00853
	249058	0.00853
	249050	0.00853
	249042	0.00853
	249035	0.00853
	249027	0.00854
	249019	0.00854
	249012	0.00854
	249004	0.00854
	248996	0.00854
	248989	0.00854
	248981	0.00854
	248974	0.00854
	248966	0.00854
	248958	0.00854
	248951	0.00854
	248943	0.00854
	248935	0.00854
	248928	0.00854
	248920	0.00855
	248913	0.00855
	248905	0.00855
	248897	0.00855
	248890	0.00855
	248882	0.00855
	248874	0.00855
	248867	0.00855
	248859	0.00855
	248852	0.00855
	248844	0.00855
	248836	0.00855
	248829	0.00855
	248821	0.00855
	248813	0.00856
	248806	0.00856
	248798	0.00856
	248790	0.00856
	248783	0.00856
	248775	0.00856
	248768	0.00856
	248760	0.00856
	248752	0.00856
	248745	0.00856
	248737	0.00856
	248729	0.00856
	248722	0.00856
	248714	0.00856
	248707	0.00856
	248699	0.00857
	248691	0.00857
	248684	0.00857
	248676	0.00857
	248668	0.00857
	248661	0.00857
	248653	0.00857
	248646	0.00857
	248638	0.00857
	248630	0.00857
	248623	0.00857
	248615	0.00857
	248607	0.00857
	248600	0.00857
	248592	0.00858
	248584	0.00858
	248577	0.00858
	248569	0.00858
	248562	0.00858
	248554	0.00858
	248546	0.00858
	248539	0.00858
	248531	0.00858
	248523	0.00858
	248516	0.00858
	248508	0.00858
	248501	0.00858
	248493	0.00858
	248485	0.00859
	248478	0.00859
	248470	0.00859
	248462	0.00859
	248455	0.00859
	248447	0.00859
	248440	0.00859
	248432	0.00859
	248424	0.00859
	248417	0.00859
	248409	0.00859
	248401	0.00859
	248394	0.00859
	248386	0.00859
	248379	0.0086
	248371	0.0086
	248363	0.0086
	248356	0.0086
	248348	0.0086
	248340	0.0086
	248333	0.0086
	248325	0.0086
	248317	0.0086
	248310	0.0086
	248302	0.0086
	248295	0.0086
	248287	0.0086
	248279	0.0086
	248272	0.00861
	248264	0.00861
	248256	0.00861
	248249	0.00861
	248241	0.00861
	248234	0.00861
	248226	0.00861
	248218	0.00861
	248211	0.00861
	248203	0.00861
	248195	0.00861
	248188	0.00861
	248180	0.00861
	248173	0.00861
	248165	0.00862
	248157	0.00862
	248150	0.00862
	248142	0.00862
	248134	0.00862
	248127	0.00862
	248119	0.00862
	248111	0.00862
	248104	0.00862
	248096	0.00862
	248089	0.00862
	248081	0.00862
	248073	0.00862
	248066	0.00862
	248058	0.00863
	248050	0.00863
	248043	0.00863
	248035	0.00863
	248028	0.00863
	248020	0.00863
	248012	0.00863
	248005	0.00863
	247997	0.00863
	247989	0.00863
	247982	0.00863
	247974	0.00863
	247967	0.00863
	247959	0.00863
	247951	0.00864
	247944	0.00864
	247936	0.00864
	247928	0.00864
	247921	0.00864
	247913	0.00864
	247905	0.00864
	247898	0.00864
	247890	0.00864
	247883	0.00864
	247875	0.00864
	247867	0.00864
	247860	0.00864
	247852	0.00864
	247844	0.00865
	247837	0.00865
	247829	0.00865
	247822	0.00865
	247814	0.00865
	247806	0.00865
	247799	0.00865
	247791	0.00865
	247783	0.00865
	247776	0.00865
	247768	0.00865
	247761	0.00865
	247753	0.00865
	247745	0.00865
	247738	0.00866
	247730	0.00866
	247722	0.00866
	247715	0.00866
	247707	0.00866
	247699	0.00866
	247692	0.00866
	247684	0.00866
	247677	0.00866
	247669	0.00866
	247661	0.00866
	247654	0.00866
	247646	0.00866
	247638	0.00866
	247631	0.00867
	247623	0.00867
	247616	0.00867
	247608	0.00867
	247600	0.00867
	247593	0.00867
	247585	0.00867
	247577	0.00867
	247570	0.00867
	247562	0.00867
	247555	0.00867
	247547	0.00867
	247539	0.00867
	247532	0.00867
	247524	0.00868
	247516	0.00868
	247509	0.00868
	247501	0.00868
	247493	0.00868
	247486	0.00868
	247478	0.00868
	247471	0.00868
	247463	0.00868
	247455	0.00868
	247448	0.00868
	247440	0.00868
	247432	0.00868
	247425	0.00868
	247417	0.00869
	247410	0.00869
	247402	0.00869
	247394	0.00869
	247387	0.00869
	247379	0.00869
	247371	0.00869
	247364	0.00869
	247356	0.00869
	247349	0.00869
	247341	0.00869
	247333	0.00869
	247326	0.00869
	247318	0.00869
	247310	0.0087
	247303	0.0087
	247295	0.0087
	247287	0.0087
	247280	0.0087
	247272	0.0087
	247265	0.0087
	247257	0.0087
	247249	0.0087
	247242	0.0087
	247234	0.0087
	247226	0.0087
	247219	0.0087
	247211	0.00871
	247204	0.00871
	247196	0.00871
	247188	0.00871
	247181	0.00871
	247173	0.00871
	247165	0.00871
	247158	0.00871
	247150	0.00871
	247143	0.00871
	247135	0.00871
	247127	0.00871
	247120	0.00871
	247112	0.00871
	247104	0.00872
	247097	0.00872
	247089	0.00872
	247082	0.00872
	247074	0.00872
	247066	0.00872
	247059	0.00872
	247051	0.00872
	247043	0.00872
	247036	0.00872
	247028	0.00872
	247020	0.00872
	247013	0.00872
	247005	0.00872
	246998	0.00873
	246990	0.00873
	246982	0.00873
	246975	0.00873
	246967	0.00873
	246959	0.00873
	246952	0.00873
	246944	0.00873
	246937	0.00873
	246929	0.00873
	246921	0.00873
	246914	0.00873
	246906	0.00873
	246898	0.00873
	246891	0.00874
	246883	0.00874
	246876	0.00874
	246868	0.00874
	246860	0.00874
	246853	0.00874
	246845	0.00874
	246837	0.00874
	246830	0.00874
	246822	0.00874
	246814	0.00874
	246807	0.00874
	246799	0.00874
	246792	0.00875
	246784	0.00875
	246776	0.00875
	246769	0.00875
	246761	0.00875
	246753	0.00875
	246746	0.00875
	246738	0.00875
	246731	0.00875
	246723	0.00875
	246715	0.00875
	246708	0.00875
	246700	0.00875
	246692	0.00875
	246685	0.00876
	246677	0.00876
	246670	0.00876
	246662	0.00876
	246654	0.00876
	246647	0.00876
	246639	0.00876
	246631	0.00876
	246624	0.00876
	246616	0.00876
	246608	0.00876
	246601	0.00876
	246593	0.00876
	246586	0.00876
	246578	0.00877
	246570	0.00877
	246563	0.00877
	246555	0.00877
	246547	0.00877
	246540	0.00877
	246532	0.00877
	246525	0.00877
	246517	0.00877
	246509	0.00877
	246502	0.00877
	246494	0.00877
	246486	0.00877
	246479	0.00878
	246471	0.00878
	246464	0.00878
	246456	0.00878
	246448	0.00878
	246441	0.00878
	246433	0.00878
	246425	0.00878
	246418	0.00878
	246410	0.00878
	246402	0.00878
	246395	0.00878
	246387	0.00878
	246380	0.00878
	246372	0.00879
	246364	0.00879
	246357	0.00879
	246349	0.00879
	246341	0.00879
	246334	0.00879
	246326	0.00879
	246319	0.00879
	246311	0.00879
	246303	0.00879
	246296	0.00879
	246288	0.00879
	246280	0.00879
	246273	0.00879
	246265	0.0088
	246258	0.0088
	246250	0.0088
	246242	0.0088
	246235	0.0088
	246227	0.0088
	246219	0.0088
	246212	0.0088
	246204	0.0088
	246196	0.0088
	246189	0.0088
	246181	0.0088
	246174	0.0088
	246166	0.00881
	246158	0.00881
	246151	0.00881
	246143	0.00881
	246135	0.00881
	246128	0.00881
	246120	0.00881
	246113	0.00881
	246105	0.00881
	246097	0.00881
	246090	0.00881
	246082	0.00881
	246074	0.00881
	246067	0.00881
	246059	0.00882
	246052	0.00882
	246044	0.00882
	246036	0.00882
	246029	0.00882
	246021	0.00882
	246013	0.00882
	246006	0.00882
	245998	0.00882
	245991	0.00882
	245983	0.00882
	245975	0.00882
	245968	0.00882
	245960	0.00883
	245952	0.00883
	245945	0.00883
	245937	0.00883
	245929	0.00883
	245922	0.00883
	245914	0.00883
	245907	0.00883
	245899	0.00883
	245891	0.00883
	245884	0.00883
	245876	0.00883
	245868	0.00883
	245861	0.00883
	245853	0.00884
	245846	0.00884
	245838	0.00884
	245830	0.00884
	245823	0.00884
	245815	0.00884
	245807	0.00884
	245800	0.00884
	245792	0.00884
	245785	0.00884
	245777	0.00884
	245769	0.00884
	245762	0.00884
	245754	0.00885
	245746	0.00885
	245739	0.00885
	245731	0.00885
	245723	0.00885
	245716	0.00885
	245708	0.00885
	245701	0.00885
	245693	0.00885
	245685	0.00885
	245678	0.00885
	245670	0.00885
	245662	0.00885
	245655	0.00885
	245647	0.00886
	245640	0.00886
	245632	0.00886
	245624	0.00886
	245617	0.00886
	245609	0.00886
	245601	0.00886
	245594	0.00886
	245586	0.00886
	245579	0.00886
	245571	0.00886
	245563	0.00886
	245556	0.00886
	245548	0.00887
	245540	0.00887
	245533	0.00887
	245525	0.00887
	245517	0.00887
	245510	0.00887
	245502	0.00887
	245495	0.00887
	245487	0.00887
	245479	0.00887
	245472	0.00887
	245464	0.00887
	245456	0.00887
	245449	0.00888
	245441	0.00888
	245434	0.00888
	245426	0.00888
	245418	0.00888
	245411	0.00888
	245403	0.00888
	245395	0.00888
	245388	0.00888
	245380	0.00888
	245373	0.00888
	245365	0.00888
	245357	0.00888
	245350	0.00888
	245342	0.00889
	245334	0.00889
	245327	0.00889
	245319	0.00889
	245311	0.00889
	245304	0.00889
	245296	0.00889
	245289	0.00889
	245281	0.00889
	245273	0.00889
	245266	0.00889
	245258	0.00889
	245250	0.00889
	245243	0.0089
	245235	0.0089
	245228	0.0089
	245220	0.0089
	245212	0.0089
	245205	0.0089
	245197	0.0089
	245189	0.0089
	245182	0.0089
	245174	0.0089
	245167	0.0089
	245159	0.0089
	245151	0.0089
	245144	0.00891
	245136	0.00891
	245128	0.00891
	245121	0.00891
	245113	0.00891
	245105	0.00891
	245098	0.00891
	245090	0.00891
	245083	0.00891
	245075	0.00891
	245067	0.00891
	245060	0.00891
	245052	0.00891
	245044	0.00891
	245037	0.00892
	245029	0.00892
	245022	0.00892
	245014	0.00892
	245006	0.00892
	244999	0.00892
	244991	0.00892
	244983	0.00892
	244976	0.00892
	244968	0.00892
	244961	0.00892
	244953	0.00892
	244945	0.00892
	244938	0.00893
	244930	0.00893
	244922	0.00893
	244915	0.00893
	244907	0.00893
	244899	0.00893
	244892	0.00893
	244884	0.00893
	244877	0.00893
	244869	0.00893
	244861	0.00893
	244854	0.00893
	244846	0.00893
	244838	0.00894
	244831	0.00894
	244823	0.00894
	244816	0.00894
	244808	0.00894
	244800	0.00894
	244793	0.00894
	244785	0.00894
	244777	0.00894
	244770	0.00894
	244762	0.00894
	244755	0.00894
	244747	0.00894
	244739	0.00895
	244732	0.00895
	244724	0.00895
	244716	0.00895
	244709	0.00895
	244701	0.00895
	244694	0.00895
	244686	0.00895
	244678	0.00895
	244671	0.00895
	244663	0.00895
	244655	0.00895
	244648	0.00895
	244640	0.00896
	244632	0.00896
	244625	0.00896
	244617	0.00896
	244610	0.00896
	244602	0.00896
	244594	0.00896
	244587	0.00896
	244579	0.00896
	244571	0.00896
	244564	0.00896
	244556	0.00896
	244549	0.00896
	244541	0.00897
	244533	0.00897
	244526	0.00897
	244518	0.00897
	244510	0.00897
	244503	0.00897
	244495	0.00897
	244488	0.00897
	244480	0.00897
	244472	0.00897
	244465	0.00897
	244457	0.00897
	244449	0.00897
	244442	0.00897
	244434	0.00898
	244426	0.00898
	244419	0.00898
	244411	0.00898
	244404	0.00898
	244396	0.00898
	244388	0.00898
	244381	0.00898
	244373	0.00898
	244365	0.00898
	244358	0.00898
	244350	0.00898
	244343	0.00898
	244335	0.00899
	244327	0.00899
	244320	0.00899
	244312	0.00899
	244304	0.00899
	244297	0.00899
	244289	0.00899
	244282	0.00899
	244274	0.00899
	244266	0.00899
	244259	0.00899
	244251	0.00899
	244243	0.00899
	244236	0.009
	244228	0.009
	244220	0.009
	244213	0.009
	244205	0.009
	244198	0.009
	244190	0.009
	244182	0.009
	244175	0.009
	244167	0.009
	244159	0.009
	244152	0.009
	244144	0.009
	244137	0.00901
	244129	0.00901
	244121	0.00901
	244114	0.00901
	244106	0.00901
	244098	0.00901
	244091	0.00901
	244083	0.00901
	244076	0.00901
	244068	0.00901
	244060	0.00901
	244053	0.00901
	244045	0.00901
	244037	0.00902
	244030	0.00902
	244022	0.00902
	244014	0.00902
	244007	0.00902
	243999	0.00902
	243992	0.00902
	243984	0.00902
	243976	0.00902
	243969	0.00902
	243961	0.00902
	243953	0.00902
	243946	0.00902
	243938	0.00903
	243931	0.00903
	243923	0.00903
	243915	0.00903
	243908	0.00903
	243900	0.00903
	243892	0.00903
	243885	0.00903
	243877	0.00903
	243870	0.00903
	243862	0.00903
	243854	0.00903
	243847	0.00903
	243839	0.00904
	243831	0.00904
	243824	0.00904
	243816	0.00904
	243808	0.00904
	243801	0.00904
	243793	0.00904
	243786	0.00904
	243778	0.00904
	243770	0.00904
	243763	0.00904
	243755	0.00904
	243747	0.00904
	243740	0.00905
	243732	0.00905
	243725	0.00905
	243717	0.00905
	243709	0.00905
	243702	0.00905
	243694	0.00905
	243686	0.00905
	243679	0.00905
	243671	0.00905
	243664	0.00905
	243656	0.00905
	243648	0.00905
	243641	0.00906
	243633	0.00906
	243625	0.00906
	243618	0.00906
	243610	0.00906
	243602	0.00906
	243595	0.00906
	243587	0.00906
	243580	0.00906
	243572	0.00906
	243564	0.00906
	243557	0.00906
	243549	0.00906
	243541	0.00907
	243534	0.00907
	243526	0.00907
	243519	0.00907
	243511	0.00907
	243503	0.00907
	243496	0.00907
	243488	0.00907
	243480	0.00907
	243473	0.00907
	243465	0.00907
	243458	0.00907
	243450	0.00908
	243442	0.00908
	243435	0.00908
	243427	0.00908
	243419	0.00908
	243412	0.00908
	243404	0.00908
	243397	0.00908
	243389	0.00908
	243381	0.00908
	243374	0.00908
	243366	0.00908
	243358	0.00908
	243351	0.00909
	243343	0.00909
	243335	0.00909
	243328	0.00909
	243320	0.00909
	243313	0.00909
	243305	0.00909
	243297	0.00909
	243290	0.00909
	243282	0.00909
	243274	0.00909
	243267	0.00909
	243259	0.00909
	243252	0.0091
	243244	0.0091
	243236	0.0091
	243229	0.0091
	243221	0.0091
	243213	0.0091
	243206	0.0091
	243198	0.0091
	243191	0.0091
	243183	0.0091
	243175	0.0091
	243168	0.0091
	243160	0.0091
	243152	0.00911
	243145	0.00911
	243137	0.00911
	243129	0.00911
	243122	0.00911
	243114	0.00911
	243107	0.00911
	243099	0.00911
	243091	0.00911
	243084	0.00911
	243076	0.00911
	243068	0.00911
	243061	0.00911
	243053	0.00912
	243046	0.00912
	243038	0.00912
	243030	0.00912
	243023	0.00912
	243015	0.00912
	243007	0.00912
	243000	0.00912
	242992	0.00912
	242985	0.00912
	242977	0.00912
	242969	0.00912
	242962	0.00913
	242954	0.00913
	242946	0.00913
	242939	0.00913
	242931	0.00913
	242923	0.00913
	242916	0.00913
	242908	0.00913
	242901	0.00913
	242893	0.00913
	242885	0.00913
	242878	0.00913
	242870	0.00913
	242862	0.00914
	242855	0.00914
	242847	0.00914
	242840	0.00914
	242832	0.00914
	242824	0.00914
	242817	0.00914
	242809	0.00914
	242801	0.00914
	242794	0.00914
	242786	0.00914
	242779	0.00914
	242771	0.00914
	242763	0.00915
	242756	0.00915
	242748	0.00915
	242740	0.00915
	242733	0.00915
	242725	0.00915
	242717	0.00915
	242710	0.00915
	242702	0.00915
	242695	0.00915
	242687	0.00915
	242679	0.00915
	242672	0.00915
	242664	0.00916
	242656	0.00916
	242649	0.00916
	242641	0.00916
	242634	0.00916
	242626	0.00916
	242618	0.00916
	242611	0.00916
	242603	0.00916
	242595	0.00916
	242588	0.00916
	242580	0.00916
	242573	0.00917
	242565	0.00917
	242557	0.00917
	242550	0.00917
	242542	0.00917
	242534	0.00917
	242527	0.00917
	242519	0.00917
	242511	0.00917
	242504	0.00917
	242496	0.00917
	242489	0.00917
	242481	0.00917
	242473	0.00918
	242466	0.00918
	242458	0.00918
	242450	0.00918
	242443	0.00918
	242435	0.00918
	242428	0.00918
	242420	0.00918
	242412	0.00918
	242405	0.00918
	242397	0.00918
	242389	0.00918
	242382	0.00919
	242374	0.00919
	242367	0.00919
	242359	0.00919
	242351	0.00919
	242344	0.00919
	242336	0.00919
	242328	0.00919
	242321	0.00919
	242313	0.00919
	242306	0.00919
	242298	0.00919
	242290	0.00919
	242283	0.0092
	242275	0.0092
	242267	0.0092
	242260	0.0092
	242252	0.0092
	242244	0.0092
	242237	0.0092
	242229	0.0092
	242222	0.0092
	242214	0.0092
	242206	0.0092
	242199	0.0092
	242191	0.0092
	242183	0.00921
	242176	0.00921
	242168	0.00921
	242161	0.00921
	242153	0.00921
	242145	0.00921
	242138	0.00921
	242130	0.00921
	242122	0.00921
	242115	0.00921
	242107	0.00921
	242100	0.00921
	242092	0.00922
	242084	0.00922
	242077	0.00922
	242069	0.00922
	242061	0.00922
	242054	0.00922
	242046	0.00922
	242038	0.00922
	242031	0.00922
	242023	0.00922
	242016	0.00922
	242008	0.00922
	242000	0.00922
	241993	0.00923
	241985	0.00923
	241977	0.00923
	241970	0.00923
	241962	0.00923
	241955	0.00923
	241947	0.00923
	241939	0.00923
	241932	0.00923
	241924	0.00923
	241916	0.00923
	241909	0.00923
	241901	0.00924
	241894	0.00924
	241886	0.00924
	241878	0.00924
	241871	0.00924
	241863	0.00924
	241855	0.00924
	241848	0.00924
	241840	0.00924
	241832	0.00924
	241825	0.00924
	241817	0.00924
	241810	0.00924
	241802	0.00925
	241794	0.00925
	241787	0.00925
	241779	0.00925
	241771	0.00925
	241764	0.00925
	241756	0.00925
	241749	0.00925
	241741	0.00925
	241733	0.00925
	241726	0.00925
	241718	0.00925
	241710	0.00926
	241703	0.00926
	241695	0.00926
	241688	0.00926
	241680	0.00926
	241672	0.00926
	241665	0.00926
	241657	0.00926
	241649	0.00926
	241642	0.00926
	241634	0.00926
	241626	0.00926
	241619	0.00927
	241611	0.00927
	241604	0.00927
	241596	0.00927
	241588	0.00927
	241581	0.00927
	241573	0.00927
	241565	0.00927
	241558	0.00927
	241550	0.00927
	241543	0.00927
	241535	0.00927
	241527	0.00927
	241520	0.00928
	241512	0.00928
	241504	0.00928
	241497	0.00928
	241489	0.00928
	241482	0.00928
	241474	0.00928
	241466	0.00928
	241459	0.00928
	241451	0.00928
	241443	0.00928
	241436	0.00928
	241428	0.00929
	241420	0.00929
	241413	0.00929
	241405	0.00929
	241398	0.00929
	241390	0.00929
	241382	0.00929
	241375	0.00929
	241367	0.00929
	241359	0.00929
	241352	0.00929
	241344	0.00929
	241337	0.00929
	241329	0.0093
	241321	0.0093
	241314	0.0093
	241306	0.0093
	241298	0.0093
	241291	0.0093
	241283	0.0093
	241276	0.0093
	241268	0.0093
	241260	0.0093
	241253	0.0093
	241245	0.0093
	241237	0.00931
	241230	0.00931
	241222	0.00931
	241214	0.00931
	241207	0.00931
	241199	0.00931
	241192	0.00931
	241184	0.00931
	241176	0.00931
	241169	0.00931
	241161	0.00931
	241153	0.00931
	241146	0.00932
	241138	0.00932
	241131	0.00932
	241123	0.00932
	241115	0.00932
	241108	0.00932
	241100	0.00932
	241092	0.00932
	241085	0.00932
	241077	0.00932
	241070	0.00932
	241062	0.00932
	241054	0.00933
	241047	0.00933
	241039	0.00933
	241031	0.00933
	241024	0.00933
	241016	0.00933
	241009	0.00933
	241001	0.00933
	240993	0.00933
	240986	0.00933
	240978	0.00933
	240970	0.00933
	240963	0.00933
	240955	0.00934
	240947	0.00934
	240940	0.00934
	240932	0.00934
	240925	0.00934
	240917	0.00934
	240909	0.00934
	240902	0.00934
	240894	0.00934
	240886	0.00934
	240879	0.00934
	240871	0.00934
	240864	0.00935
	240856	0.00935
	240848	0.00935
	240841	0.00935
	240833	0.00935
	240825	0.00935
	240818	0.00935
	240810	0.00935
	240803	0.00935
	240795	0.00935
	240787	0.00935
	240780	0.00935
	240772	0.00936
	240764	0.00936
	240757	0.00936
	240749	0.00936
	240741	0.00936
	240734	0.00936
	240726	0.00936
	240719	0.00936
	240711	0.00936
	240703	0.00936
	240696	0.00936
	240688	0.00936
	240680	0.00937
	240673	0.00937
	240665	0.00937
	240658	0.00937
	240650	0.00937
	240642	0.00937
	240635	0.00937
	240627	0.00937
	240619	0.00937
	240612	0.00937
	240604	0.00937
	240597	0.00937
	240589	0.00937
	240581	0.00938
	240574	0.00938
	240566	0.00938
	240558	0.00938
	240551	0.00938
	240543	0.00938
	240535	0.00938
	240528	0.00938
	240520	0.00938
	240513	0.00938
	240505	0.00938
	240497	0.00938
	240490	0.00939
	240482	0.00939
	240474	0.00939
	240467	0.00939
	240459	0.00939
	240452	0.00939
	240444	0.00939
	240436	0.00939
	240429	0.00939
	240421	0.00939
	240413	0.00939
	240406	0.00939
	240398	0.0094
	240391	0.0094
	240383	0.0094
	240375	0.0094
	240368	0.0094
	240360	0.0094
	240352	0.0094
	240345	0.0094
	240337	0.0094
	240329	0.0094
	240322	0.0094
	240314	0.0094
	240307	0.00941
	240299	0.00941
	240291	0.00941
	240284	0.00941
	240276	0.00941
	240268	0.00941
	240261	0.00941
	240253	0.00941
	240246	0.00941
	240238	0.00941
	240230	0.00941
	240223	0.00941
	240215	0.00942
	240207	0.00942
	240200	0.00942
	240192	0.00942
	240185	0.00942
	240177	0.00942
	240169	0.00942
	240162	0.00942
	240154	0.00942
	240146	0.00942
	240139	0.00942
	240131	0.00942
	240123	0.00943
	240116	0.00943
	240108	0.00943
	240101	0.00943
	240093	0.00943
	240085	0.00943
	240078	0.00943
	240070	0.00943
	240062	0.00943
	240055	0.00943
	240047	0.00943
	240040	0.00943
	240032	0.00944
	240024	0.00944
	240017	0.00944
	240009	0.00944
	240001	0.00944
	239994	0.00944
	239986	0.00944
	239979	0.00944
	239971	0.00944
	239963	0.00944
	239956	0.00944
	239948	0.00944
	239940	0.00945
	239933	0.00945
	239925	0.00945
	239918	0.00945
	239910	0.00945
	239902	0.00945
	239895	0.00945
	239887	0.00945
	239879	0.00945
	239872	0.00945
	239864	0.00945
	239856	0.00945
	239849	0.00946
	239841	0.00946
	239834	0.00946
	239826	0.00946
	239818	0.00946
	239811	0.00946
	239803	0.00946
	239795	0.00946
	239788	0.00946
	239780	0.00946
	239773	0.00946
	239765	0.00946
	239757	0.00947
	239750	0.00947
	239742	0.00947
	239734	0.00947
	239727	0.00947
	239719	0.00947
	239712	0.00947
	239704	0.00947
	239696	0.00947
	239689	0.00947
	239681	0.00947
	239673	0.00947
	239666	0.00948
	239658	0.00948
	239650	0.00948
	239643	0.00948
	239635	0.00948
	239628	0.00948
	239620	0.00948
	239612	0.00948
	239605	0.00948
	239597	0.00948
	239589	0.00948
	239582	0.00948
	239574	0.00949
	239567	0.00949
	239559	0.00949
	239551	0.00949
	239544	0.00949
	239536	0.00949
	239528	0.00949
	239521	0.00949
	239513	0.00949
	239506	0.00949
	239498	0.00949
	239490	0.00949
	239483	0.0095
	239475	0.0095
	239467	0.0095
	239460	0.0095
	239452	0.0095
	239444	0.0095
	239437	0.0095
	239429	0.0095
	239422	0.0095
	239414	0.0095
	239406	0.0095
	239399	0.0095
	239391	0.00951
	239383	0.00951
	239376	0.00951
	239368	0.00951
	239361	0.00951
	239353	0.00951
	239345	0.00951
	239338	0.00951
	239330	0.00951
	239322	0.00951
	239315	0.00951
	239307	0.00951
	239300	0.00952
	239292	0.00952
	239284	0.00952
	239277	0.00952
	239269	0.00952
	239261	0.00952
	239254	0.00952
	239246	0.00952
	239238	0.00952
	239231	0.00952
	239223	0.00952
	239216	0.00953
	239208	0.00953
	239200	0.00953
	239193	0.00953
	239185	0.00953
	239177	0.00953
	239170	0.00953
	239162	0.00953
	239155	0.00953
	239147	0.00953
	239139	0.00953
	239132	0.00953
	239124	0.00954
	239116	0.00954
	239109	0.00954
	239101	0.00954
	239094	0.00954
	239086	0.00954
	239078	0.00954
	239071	0.00954
	239063	0.00954
	239055	0.00954
	239048	0.00954
	239040	0.00954
	239032	0.00955
	239025	0.00955
	239017	0.00955
	239010	0.00955
	239002	0.00955
	238994	0.00955
	238987	0.00955
	238979	0.00955
	238971	0.00955
	238964	0.00955
	238956	0.00955
	238949	0.00955
	238941	0.00956
	238933	0.00956
	238926	0.00956
	238918	0.00956
	238910	0.00956
	238903	0.00956
	238895	0.00956
	238888	0.00956
	238880	0.00956
	238872	0.00956
	238865	0.00956
	238857	0.00956
	238849	0.00957
	238842	0.00957
	238834	0.00957
	238826	0.00957
	238819	0.00957
	238811	0.00957
	238804	0.00957
	238796	0.00957
	238788	0.00957
	238781	0.00957
	238773	0.00957
	238765	0.00958
	238758	0.00958
	238750	0.00958
	238743	0.00958
	238735	0.00958
	238727	0.00958
	238720	0.00958
	238712	0.00958
	238704	0.00958
	238697	0.00958
	238689	0.00958
	238682	0.00958
	238674	0.00959
	238666	0.00959
	238659	0.00959
	238651	0.00959
	238643	0.00959
	238636	0.00959
	238628	0.00959
	238621	0.00959
	238613	0.00959
	238605	0.00959
	238598	0.00959
	238590	0.00959
	238582	0.0096
	238575	0.0096
	238567	0.0096
	238559	0.0096
	238552	0.0096
	238544	0.0096
	238537	0.0096
	238529	0.0096
	238521	0.0096
	238514	0.0096
	238506	0.0096
	238498	0.00961
	238491	0.00961
	238483	0.00961
	238476	0.00961
	238468	0.00961
	238460	0.00961
	238453	0.00961
	238445	0.00961
	238437	0.00961
	238430	0.00961
	238422	0.00961
	238415	0.00961
	238407	0.00962
	238399	0.00962
	238392	0.00962
	238384	0.00962
	238376	0.00962
	238369	0.00962
	238361	0.00962
	238353	0.00962
	238346	0.00962
	238338	0.00962
	238331	0.00962
	238323	0.00962
	238315	0.00963
	238308	0.00963
	238300	0.00963
	238292	0.00963
	238285	0.00963
	238277	0.00963
	238270	0.00963
	238262	0.00963
	238254	0.00963
	238247	0.00963
	238239	0.00963
	238231	0.00964
	238224	0.00964
	238216	0.00964
	238209	0.00964
	238201	0.00964
	238193	0.00964
	238186	0.00964
	238178	0.00964
	238170	0.00964
	238163	0.00964
	238155	0.00964
	238147	0.00964
	238140	0.00965
	238132	0.00965
	238125	0.00965
	238117	0.00965
	238109	0.00965
	238102	0.00965
	238094	0.00965
	238086	0.00965
	238079	0.00965
	238071	0.00965
	238064	0.00965
	238056	0.00966
	238048	0.00966
	238041	0.00966
	238033	0.00966
	238025	0.00966
	238018	0.00966
	238010	0.00966
	238003	0.00966
	237995	0.00966
	237987	0.00966
	237980	0.00966
	237972	0.00966
	237964	0.00967
	237957	0.00967
	237949	0.00967
	237941	0.00967
	237934	0.00967
	237926	0.00967
	237919	0.00967
	237911	0.00967
	237903	0.00967
	237896	0.00967
	237888	0.00967
	237880	0.00967
	237873	0.00968
	237865	0.00968
	237858	0.00968
	237850	0.00968
	237842	0.00968
	237835	0.00968
	237827	0.00968
	237819	0.00968
	237812	0.00968
	237804	0.00968
	237797	0.00968
	237789	0.00969
	237781	0.00969
	237774	0.00969
	237766	0.00969
	237758	0.00969
	237751	0.00969
	237743	0.00969
	237735	0.00969
	237728	0.00969
	237720	0.00969
	237713	0.00969
	237705	0.00969
	237697	0.0097
	237690	0.0097
	237682	0.0097
	237674	0.0097
	237667	0.0097
	237659	0.0097
	237652	0.0097
	237644	0.0097
	237636	0.0097
	237629	0.0097
	237621	0.0097
	237613	0.00971
	237606	0.00971
	237598	0.00971
	237591	0.00971
	237583	0.00971
	237575	0.00971
	237568	0.00971
	237560	0.00971
	237552	0.00971
	237545	0.00971
	237537	0.00971
	237530	0.00972
	237522	0.00972
	237514	0.00972
	237507	0.00972
	237499	0.00972
	237491	0.00972
	237484	0.00972
	237476	0.00972
	237468	0.00972
	237461	0.00972
	237453	0.00972
	237446	0.00972
	237438	0.00973
	237430	0.00973
	237423	0.00973
	237415	0.00973
	237407	0.00973
	237400	0.00973
	237392	0.00973
	237385	0.00973
	237377	0.00973
	237369	0.00973
	237362	0.00973
	237354	0.00974
	237346	0.00974
	237339	0.00974
	237331	0.00974
	237324	0.00974
	237316	0.00974
	237308	0.00974
	237301	0.00974
	237293	0.00974
	237285	0.00974
	237278	0.00974
	237270	0.00974
	237262	0.00975
	237255	0.00975
	237247	0.00975
	237240	0.00975
	237232	0.00975
	237224	0.00975
	237217	0.00975
	237209	0.00975
	237201	0.00975
	237194	0.00975
	237186	0.00975
	237179	0.00976
	237171	0.00976
	237163	0.00976
	237156	0.00976
	237148	0.00976
	237140	0.00976
	237133	0.00976
	237125	0.00976
	237118	0.00976
	237110	0.00976
	237102	0.00976
	237095	0.00977
	237087	0.00977
	237079	0.00977
	237072	0.00977
	237064	0.00977
	237056	0.00977
	237049	0.00977
	237041	0.00977
	237034	0.00977
	237026	0.00977
	237018	0.00977
	237011	0.00977
	237003	0.00978
	236995	0.00978
	236988	0.00978
	236980	0.00978
	236973	0.00978
	236965	0.00978
	236957	0.00978
	236950	0.00978
	236942	0.00978
	236934	0.00978
	236927	0.00978
	236919	0.00979
	236912	0.00979
	236904	0.00979
	236896	0.00979
	236889	0.00979
	236881	0.00979
	236873	0.00979
	236866	0.00979
	236858	0.00979
	236850	0.00979
	236843	0.00979
	236835	0.0098
	236828	0.0098
	236820	0.0098
	236812	0.0098
	236805	0.0098
	236797	0.0098
	236789	0.0098
	236782	0.0098
	236774	0.0098
	236767	0.0098
	236759	0.0098
	236751	0.0098
	236744	0.00981
	236736	0.00981
	236728	0.00981
	236721	0.00981
	236713	0.00981
	236706	0.00981
	236698	0.00981
	236690	0.00981
	236683	0.00981
	236675	0.00981
	236667	0.00981
	236660	0.00982
	236652	0.00982
	236644	0.00982
	236637	0.00982
	236629	0.00982
	236622	0.00982
	236614	0.00982
	236606	0.00982
	236599	0.00982
	236591	0.00982
	236583	0.00982
	236576	0.00983
	236568	0.00983
	236561	0.00983
	236553	0.00983
	236545	0.00983
	236538	0.00983
	236530	0.00983
	236522	0.00983
	236515	0.00983
	236507	0.00983
	236500	0.00983
	236492	0.00984
	236484	0.00984
	236477	0.00984
	236469	0.00984
	236461	0.00984
	236454	0.00984
	236446	0.00984
	236438	0.00984
	236431	0.00984
	236423	0.00984
	236416	0.00984
	236408	0.00985
	236400	0.00985
	236393	0.00985
	236385	0.00985
	236377	0.00985
	236370	0.00985
	236362	0.00985
	236355	0.00985
	236347	0.00985
	236339	0.00985
	236332	0.00985
	236324	0.00985
	236316	0.00986
	236309	0.00986
	236301	0.00986
	236294	0.00986
	236286	0.00986
	236278	0.00986
	236271	0.00986
	236263	0.00986
	236255	0.00986
	236248	0.00986
	236240	0.00986
	236233	0.00987
	236225	0.00987
	236217	0.00987
	236210	0.00987
	236202	0.00987
	236194	0.00987
	236187	0.00987
	236179	0.00987
	236171	0.00987
	236164	0.00987
	236156	0.00987
	236149	0.00988
	236141	0.00988
	236133	0.00988
	236126	0.00988
	236118	0.00988
	236110	0.00988
	236103	0.00988
	236095	0.00988
	236088	0.00988
	236080	0.00988
	236072	0.00988
	236065	0.00989
	236057	0.00989
	236049	0.00989
	236042	0.00989
	236034	0.00989
	236027	0.00989
	236019	0.00989
	236011	0.00989
	236004	0.00989
	235996	0.00989
	235988	0.00989
	235981	0.0099
	235973	0.0099
	235965	0.0099
	235958	0.0099
	235950	0.0099
	235943	0.0099
	235935	0.0099
	235927	0.0099
	235920	0.0099
	235912	0.0099
	235904	0.0099
	235897	0.00991
	235889	0.00991
	235882	0.00991
	235874	0.00991
	235866	0.00991
	235859	0.00991
	235851	0.00991
	235843	0.00991
	235836	0.00991
	235828	0.00991
	235821	0.00991
	235813	0.00992
	235805	0.00992
	235798	0.00992
	235790	0.00992
	235782	0.00992
	235775	0.00992
	235767	0.00992
	235759	0.00992
	235752	0.00992
	235744	0.00992
	235737	0.00992
	235729	0.00993
	235721	0.00993
	235714	0.00993
	235706	0.00993
	235698	0.00993
	235691	0.00993
	235683	0.00993
	235676	0.00993
	235668	0.00993
	235660	0.00993
	235653	0.00993
	235645	0.00994
	235637	0.00994
	235630	0.00994
	235622	0.00994
	235615	0.00994
	235607	0.00994
	235599	0.00994
	235592	0.00994
	235584	0.00994
	235576	0.00994
	235569	0.00994
	235561	0.00995
	235553	0.00995
	235546	0.00995
	235538	0.00995
	235531	0.00995
	235523	0.00995
	235515	0.00995
	235508	0.00995
	235500	0.00995
	235492	0.00995
	235485	0.00995
	235477	0.00996
	235470	0.00996
	235462	0.00996
	235454	0.00996
	235447	0.00996
	235439	0.00996
	235431	0.00996
	235424	0.00996
	235416	0.00996
	235409	0.00996
	235401	0.00996
	235393	0.00997
	235386	0.00997
	235378	0.00997
	235370	0.00997
	235363	0.00997
	235355	0.00997
	235347	0.00997
	235340	0.00997
	235332	0.00997
	235325	0.00997
	235317	0.00997
	235309	0.00998
	235302	0.00998
	235294	0.00998
	235286	0.00998
	235279	0.00998
	235271	0.00998
	235264	0.00998
	235256	0.00998
	235248	0.00998
	235241	0.00998
	235233	0.00998
	235225	0.00999
	235218	0.00999
	235210	0.00999
	235203	0.00999
	235195	0.00999
	235187	0.00999
	235180	0.00999
	235172	0.00999
	235164	0.00999
	235157	0.00999
	235149	0.00999
	235142	0.01
	235134	0.01
	235126	0.01
	235119	0.01
	235111	0.01
	235103	0.01
	235096	0.01
	235088	0.01
	235080	0.01
	235073	0.01
	235065	0.01
	235058	0.01001
	235050	0.01001
	235042	0.01001
	235035	0.01001
[truncated: 63,538 more rows]

## Sheet: Figure 1e
	Figure 1e
	Hz	Intensity
	250271	0.00080468
	250263	0.000804734
	250255	0.000804787
	250248	0.00080484
	250240	0.000804894
	250232	0.000804947
	250225	0.000805001
	250217	0.000805054
	250210	0.000805107
	250202	0.000805161
	250194	0.000805214
	250187	0.000805268
	250179	0.000805321
	250171	0.000805374
	250164	0.000805428
	250156	0.000805481
	250149	0.000805535
	250141	0.000805588
	250133	0.000805642
	250126	0.000805695
	250118	0.000805749
	250110	0.000805802
	250103	0.000805855
	250095	0.000805909
	250087	0.000805962
	250080	0.000806016
	250072	0.000806069
	250065	0.000806123
	250057	0.000806176
	250049	0.00080623
	250042	0.000806283
	250034	0.000806337
	250026	0.00080639
	250019	0.000806444
	250011	0.000806498
	250004	0.000806551
	249996	0.000806605
	249988	0.000806658
	249981	0.000806712
	249973	0.000806765
	249965	0.000806819
	249958	0.000806872
	249950	0.000806926
	249943	0.00080698
	249935	0.000807033
	249927	0.000807087
	249920	0.00080714
	249912	0.000807194
	249904	0.000807248
	249897	0.000807301
	249889	0.000807355
	249881	0.000807408
	249874	0.000807462
	249866	0.000807516
	249859	0.000807569
	249851	0.000807623
	249843	0.000807677
	249836	0.00080773
	249828	0.000807784
	249820	0.000807838
	249813	0.000807891
	249805	0.000807945
	249798	0.000807999
	249790	0.000808052
	249782	0.000808106
	249775	0.00080816
	249767	0.000808214
	249759	0.000808267
	249752	0.000808321
	249744	0.000808375
	249737	0.000808429
	249729	0.000808482
	249721	0.000808536
	249714	0.00080859
	249706	0.000808643
	249698	0.000808697
	249691	0.000808751
	249683	0.000808805
	249675	0.000808859
	249668	0.000808912
	249660	0.000808966
	249653	0.00080902
	249645	0.000809074
	249637	0.000809128
	249630	0.000809181
	249622	0.000809235
	249614	0.000809289
	249607	0.000809343
	249599	0.000809397
	249592	0.000809451
	249584	0.000809504
	249576	0.000809558
	249569	0.000809612
	249561	0.000809666
	249553	0.00080972
	249546	0.000809774
	249538	0.000809828
	249531	0.000809881
	249523	0.000809935
	249515	0.000809989
	249508	0.000810043
	249500	0.000810097
	249492	0.000810151
	249485	0.000810205
	249477	0.000810259
	249470	0.000810313
	249462	0.000810367
	249454	0.000810421
	249447	0.000810475
	249439	0.000810528
	249431	0.000810582
	249424	0.000810636
	249416	0.00081069
	249408	0.000810744
	249401	0.000810798
	249393	0.000810852
	249386	0.000810906
	249378	0.00081096
	249370	0.000811014
	249363	0.000811068
	249355	0.000811122
	249347	0.000811176
	249340	0.00081123
	249332	0.000811284
	249325	0.000811338
	249317	0.000811392
	249309	0.000811446
	249302	0.0008115
	249294	0.000811554
	249286	0.000811609
	249279	0.000811663
	249271	0.000811717
	249264	0.000811771
	249256	0.000811825
	249248	0.000811879
	249241	0.000811933
	249233	0.000811987
	249225	0.000812041
	249218	0.000812095
	249210	0.000812149
	249202	0.000812204
	249195	0.000812258
	249187	0.000812312
	249180	0.000812366
	249172	0.00081242
	249164	0.000812474
	249157	0.000812528
	249149	0.000812583
	249141	0.000812637
	249134	0.000812691
	249126	0.000812745
	249119	0.000812799
	249111	0.000812854
	249103	0.000812908
	249096	0.000812962
	249088	0.000813016
	249080	0.00081307
	249073	0.000813125
	249065	0.000813179
	249058	0.000813233
	249050	0.000813287
	249042	0.000813341
	249035	0.000813396
	249027	0.00081345
	249019	0.000813504
	249012	0.000813558
	249004	0.000813613
	248996	0.000813667
	248989	0.000813721
	248981	0.000813776
	248974	0.00081383
	248966	0.000813884
	248958	0.000813938
	248951	0.000813993
	248943	0.000814047
	248935	0.000814101
	248928	0.000814156
	248920	0.00081421
	248913	0.000814264
	248905	0.000814319
	248897	0.000814373
	248890	0.000814427
	248882	0.000814482
	248874	0.000814536
	248867	0.00081459
	248859	0.000814645
	248852	0.000814699
	248844	0.000814754
	248836	0.000814808
	248829	0.000814862
	248821	0.000814917
	248813	0.000814971
	248806	0.000815026
	248798	0.00081508
	248790	0.000815134
	248783	0.000815189
	248775	0.000815243
	248768	0.000815298
	248760	0.000815352
	248752	0.000815407
	248745	0.000815461
	248737	0.000815516
	248729	0.00081557
	248722	0.000815625
	248714	0.000815679
	248707	0.000815734
	248699	0.000815788
	248691	0.000815842
	248684	0.000815897
	248676	0.000815951
	248668	0.000816006
	248661	0.000816061
	248653	0.000816115
	248646	0.00081617
	248638	0.000816224
	248630	0.000816279
	248623	0.000816333
	248615	0.000816388
	248607	0.000816442
	248600	0.000816497
	248592	0.000816551
	248584	0.000816606
	248577	0.000816661
	248569	0.000816715
	248562	0.00081677
	248554	0.000816824
	248546	0.000816879
	248539	0.000816934
	248531	0.000816988
	248523	0.000817043
	248516	0.000817097
	248508	0.000817152
	248501	0.000817207
	248493	0.000817261
	248485	0.000817316
	248478	0.000817371
	248470	0.000817425
	248462	0.00081748
	248455	0.000817535
	248447	0.000817589
	248440	0.000817644
	248432	0.000817699
	248424	0.000817753
	248417	0.000817808
	248409	0.000817863
	248401	0.000817918
	248394	0.000817972
	248386	0.000818027
	248379	0.000818082
	248371	0.000818136
	248363	0.000818191
	248356	0.000818246
	248348	0.000818301
	248340	0.000818355
	248333	0.00081841
	248325	0.000818465
	248317	0.00081852
	248310	0.000818574
	248302	0.000818629
	248295	0.000818684
	248287	0.000818739
	248279	0.000818794
	248272	0.000818848
	248264	0.000818903
	248256	0.000818958
	248249	0.000819013
	248241	0.000819068
	248234	0.000819123
	248226	0.000819177
	248218	0.000819232
	248211	0.000819287
	248203	0.000819342
	248195	0.000819397
	248188	0.000819452
	248180	0.000819507
	248173	0.000819561
	248165	0.000819616
	248157	0.000819671
	248150	0.000819726
	248142	0.000819781
	248134	0.000819836
	248127	0.000819891
	248119	0.000819946
	248111	0.000820001
	248104	0.000820056
	248096	0.000820111
	248089	0.000820166
	248081	0.00082022
	248073	0.000820275
	248066	0.00082033
	248058	0.000820385
	248050	0.00082044
	248043	0.000820495
	248035	0.00082055
	248028	0.000820605
	248020	0.00082066
	248012	0.000820715
	248005	0.00082077
	247997	0.000820825
	247989	0.00082088
	247982	0.000820935
	247974	0.00082099
	247967	0.000821045
	247959	0.0008211
	247951	0.000821155
	247944	0.000821211
	247936	0.000821266
	247928	0.000821321
	247921	0.000821376
	247913	0.000821431
	247905	0.000821486
	247898	0.000821541
	247890	0.000821596
	247883	0.000821651
	247875	0.000821706
	247867	0.000821761
	247860	0.000821816
	247852	0.000821872
	247844	0.000821927
	247837	0.000821982
	247829	0.000822037
	247822	0.000822092
	247814	0.000822147
	247806	0.000822202
	247799	0.000822258
	247791	0.000822313
	247783	0.000822368
	247776	0.000822423
	247768	0.000822478
	247761	0.000822533
	247753	0.000822589
	247745	0.000822644
	247738	0.000822699
	247730	0.000822754
	247722	0.000822809
	247715	0.000822865
	247707	0.00082292
	247699	0.000822975
	247692	0.00082303
	247684	0.000823086
	247677	0.000823141
	247669	0.000823196
	247661	0.000823251
	247654	0.000823307
	247646	0.000823362
	247638	0.000823417
	247631	0.000823472
	247623	0.000823528
	247616	0.000823583
	247608	0.000823638
	247600	0.000823694
	247593	0.000823749
	247585	0.000823804
	247577	0.00082386
	247570	0.000823915
	247562	0.00082397
	247555	0.000824026
	247547	0.000824081
	247539	0.000824136
	247532	0.000824192
	247524	0.000824247
	247516	0.000824302
	247509	0.000824358
	247501	0.000824413
	247493	0.000824469
	247486	0.000824524
	247478	0.000824579
	247471	0.000824635
	247463	0.00082469
	247455	0.000824746
	247448	0.000824801
	247440	0.000824856
	247432	0.000824912
	247425	0.000824967
	247417	0.000825023
	247410	0.000825078
	247402	0.000825134
	247394	0.000825189
	247387	0.000825245
	247379	0.0008253
	247371	0.000825356
	247364	0.000825411
	247356	0.000825467
	247349	0.000825522
	247341	0.000825578
	247333	0.000825633
	247326	0.000825689
	247318	0.000825744
	247310	0.0008258
	247303	0.000825855
	247295	0.000825911
	247287	0.000825966
	247280	0.000826022
	247272	0.000826077
	247265	0.000826133
	247257	0.000826188
	247249	0.000826244
	247242	0.0008263
	247234	0.000826355
	247226	0.000826411
	247219	0.000826466
	247211	0.000826522
	247204	0.000826578
	247196	0.000826633
	247188	0.000826689
	247181	0.000826744
	247173	0.0008268
	247165	0.000826856
	247158	0.000826911
	247150	0.000826967
	247143	0.000827023
	247135	0.000827078
	247127	0.000827134
	247120	0.00082719
	247112	0.000827245
	247104	0.000827301
	247097	0.000827357
	247089	0.000827412
	247082	0.000827468
	247074	0.000827524
	247066	0.00082758
	247059	0.000827635
	247051	0.000827691
	247043	0.000827747
	247036	0.000827802
	247028	0.000827858
	247020	0.000827914
	247013	0.00082797
	247005	0.000828025
	246998	0.000828081
	246990	0.000828137
	246982	0.000828193
	246975	0.000828249
	246967	0.000828304
	246959	0.00082836
	246952	0.000828416
	246944	0.000828472
	246937	0.000828527
	246929	0.000828583
	246921	0.000828639
	246914	0.000828695
	246906	0.000828751
	246898	0.000828807
	246891	0.000828862
	246883	0.000828918
	246876	0.000828974
	246868	0.00082903
	246860	0.000829086
	246853	0.000829142
	246845	0.000829198
	246837	0.000829254
	246830	0.000829309
	246822	0.000829365
	246814	0.000829421
	246807	0.000829477
	246799	0.000829533
	246792	0.000829589
	246784	0.000829645
	246776	0.000829701
	246769	0.000829757
	246761	0.000829813
	246753	0.000829869
	246746	0.000829925
	246738	0.000829981
	246731	0.000830037
	246723	0.000830093
	246715	0.000830149
	246708	0.000830205
	246700	0.000830261
	246692	0.000830317
	246685	0.000830373
	246677	0.000830429
	246670	0.000830484
	246662	0.000830541
	246654	0.000830597
	246647	0.000830653
	246639	0.000830709
	246631	0.000830765
	246624	0.000830821
	246616	0.000830877
	246608	0.000830933
	246601	0.000830989
	246593	0.000831045
	246586	0.000831101
	246578	0.000831157
	246570	0.000831213
	246563	0.000831269
	246555	0.000831325
	246547	0.000831382
	246540	0.000831438
	246532	0.000831494
	246525	0.00083155
	246517	0.000831606
	246509	0.000831662
	246502	0.000831718
	246494	0.000831774
	246486	0.000831831
	246479	0.000831887
	246471	0.000831943
	246464	0.000831999
	246456	0.000832055
	246448	0.000832111
	246441	0.000832168
	246433	0.000832224
	246425	0.00083228
	246418	0.000832336
	246410	0.000832392
	246402	0.000832449
	246395	0.000832505
	246387	0.000832561
	246380	0.000832617
	246372	0.000832674
	246364	0.00083273
	246357	0.000832786
	246349	0.000832842
	246341	0.000832899
	246334	0.000832955
	246326	0.000833011
	246319	0.000833067
	246311	0.000833124
	246303	0.00083318
	246296	0.000833236
	246288	0.000833293
	246280	0.000833349
	246273	0.000833405
	246265	0.000833462
	246258	0.000833518
	246250	0.000833574
	246242	0.000833631
	246235	0.000833687
	246227	0.000833743
	246219	0.0008338
	246212	0.000833856
	246204	0.000833912
	246196	0.000833969
	246189	0.000834025
	246181	0.000834082
	246174	0.000834138
	246166	0.000834194
	246158	0.000834251
	246151	0.000834307
	246143	0.000834364
	246135	0.00083442
	246128	0.000834476
	246120	0.000834533
	246113	0.000834589
	246105	0.000834646
	246097	0.000834702
	246090	0.000834759
	246082	0.000834815
	246074	0.000834872
	246067	0.000834928
	246059	0.000834985
	246052	0.000835041
	246044	0.000835098
	246036	0.000835154
	246029	0.000835211
	246021	0.000835267
	246013	0.000835324
	246006	0.00083538
	245998	0.000835437
	245991	0.000835493
	245983	0.00083555
	245975	0.000835606
	245968	0.000835663
	245960	0.000835719
	245952	0.000835776
	245945	0.000835833
	245937	0.000835889
	245929	0.000835946
	245922	0.000836002
	245914	0.000836059
	245907	0.000836116
	245899	0.000836172
	245891	0.000836229
	245884	0.000836285
	245876	0.000836342
	245868	0.000836399
	245861	0.000836455
	245853	0.000836512
	245846	0.000836569
	245838	0.000836625
	245830	0.000836682
	245823	0.000836739
	245815	0.000836795
	245807	0.000836852
	245800	0.000836909
	245792	0.000836965
	245785	0.000837022
	245777	0.000837079
	245769	0.000837135
	245762	0.000837192
	245754	0.000837249
	245746	0.000837306
	245739	0.000837362
	245731	0.000837419
	245723	0.000837476
	245716	0.000837532
	245708	0.000837589
	245701	0.000837646
	245693	0.000837703
	245685	0.00083776
	245678	0.000837816
	245670	0.000837873
	245662	0.00083793
	245655	0.000837987
	245647	0.000838043
	245640	0.0008381
	245632	0.000838157
	245624	0.000838214
	245617	0.000838271
	245609	0.000838328
	245601	0.000838384
	245594	0.000838441
	245586	0.000838498
	245579	0.000838555
	245571	0.000838612
	245563	0.000838669
	245556	0.000838726
	245548	0.000838782
	245540	0.000838839
	245533	0.000838896
	245525	0.000838953
	245517	0.00083901
	245510	0.000839067
	245502	0.000839124
	245495	0.000839181
	245487	0.000839238
	245479	0.000839295
	245472	0.000839352
	245464	0.000839409
	245456	0.000839465
	245449	0.000839522
	245441	0.000839579
	245434	0.000839636
	245426	0.000839693
	245418	0.00083975
	245411	0.000839807
	245403	0.000839864
	245395	0.000839921
	245388	0.000839978
	245380	0.000840035
	245373	0.000840092
	245365	0.000840149
	245357	0.000840206
	245350	0.000840263
	245342	0.00084032
	245334	0.000840378
	245327	0.000840435
	245319	0.000840492
	245311	0.000840549
	245304	0.000840606
	245296	0.000840663
	245289	0.00084072
	245281	0.000840777
	245273	0.000840834
	245266	0.000840891
	245258	0.000840948
	245250	0.000841005
	245243	0.000841063
	245235	0.00084112
	245228	0.000841177
	245220	0.000841234
	245212	0.000841291
	245205	0.000841348
	245197	0.000841405
	245189	0.000841463
	245182	0.00084152
	245174	0.000841577
	245167	0.000841634
	245159	0.000841691
	245151	0.000841748
	245144	0.000841806
	245136	0.000841863
	245128	0.00084192
	245121	0.000841977
	245113	0.000842035
	245105	0.000842092
	245098	0.000842149
	245090	0.000842206
	245083	0.000842263
	245075	0.000842321
	245067	0.000842378
	245060	0.000842435
	245052	0.000842493
	245044	0.00084255
	245037	0.000842607
	245029	0.000842664
	245022	0.000842722
	245014	0.000842779
	245006	0.000842836
	244999	0.000842894
	244991	0.000842951
	244983	0.000843008
	244976	0.000843066
	244968	0.000843123
	244961	0.00084318
	244953	0.000843238
	244945	0.000843295
	244938	0.000843352
	244930	0.00084341
	244922	0.000843467
	244915	0.000843524
	244907	0.000843582
	244899	0.000843639
	244892	0.000843697
	244884	0.000843754
	244877	0.000843811
	244869	0.000843869
	244861	0.000843926
	244854	0.000843984
	244846	0.000844041
	244838	0.000844099
	244831	0.000844156
	244823	0.000844213
	244816	0.000844271
	244808	0.000844328
	244800	0.000844386
	244793	0.000844443
	244785	0.000844501
	244777	0.000844558
	244770	0.000844616
	244762	0.000844673
	244755	0.000844731
	244747	0.000844788
	244739	0.000844846
	244732	0.000844903
	244724	0.000844961
	244716	0.000845018
	244709	0.000845076
	244701	0.000845133
	244694	0.000845191
	244686	0.000845249
	244678	0.000845306
	244671	0.000845364
	244663	0.000845421
	244655	0.000845479
	244648	0.000845536
	244640	0.000845594
	244632	0.000845652
	244625	0.000845709
	244617	0.000845767
	244610	0.000845824
	244602	0.000845882
	244594	0.00084594
	244587	0.000845997
	244579	0.000846055
	244571	0.000846113
	244564	0.00084617
	244556	0.000846228
	244549	0.000846286
	244541	0.000846343
	244533	0.000846401
	244526	0.000846459
	244518	0.000846516
	244510	0.000846574
	244503	0.000846632
	244495	0.00084669
	244488	0.000846747
	244480	0.000846805
	244472	0.000846863
	244465	0.00084692
	244457	0.000846978
	244449	0.000847036
	244442	0.000847094
	244434	0.000847151
	244426	0.000847209
	244419	0.000847267
	244411	0.000847325
	244404	0.000847383
	244396	0.00084744
	244388	0.000847498
	244381	0.000847556
	244373	0.000847614
	244365	0.000847672
	244358	0.000847729
	244350	0.000847787
	244343	0.000847845
	244335	0.000847903
	244327	0.000847961
	244320	0.000848019
	244312	0.000848076
	244304	0.000848134
	244297	0.000848192
	244289	0.00084825
	244282	0.000848308
	244274	0.000848366
	244266	0.000848424
	244259	0.000848482
	244251	0.000848539
	244243	0.000848597
	244236	0.000848655
	244228	0.000848713
	244220	0.000848771
	244213	0.000848829
	244205	0.000848887
	244198	0.000848945
	244190	0.000849003
	244182	0.000849061
	244175	0.000849119
	244167	0.000849177
	244159	0.000849235
	244152	0.000849293
	244144	0.000849351
	244137	0.000849409
	244129	0.000849467
	244121	0.000849525
	244114	0.000849583
	244106	0.000849641
	244098	0.000849699
	244091	0.000849757
	244083	0.000849815
	244076	0.000849873
	244068	0.000849931
	244060	0.000849989
	244053	0.000850047
	244045	0.000850105
	244037	0.000850163
	244030	0.000850221
	244022	0.00085028
	244014	0.000850338
	244007	0.000850396
	243999	0.000850454
	243992	0.000850512
	243984	0.00085057
	243976	0.000850628
	243969	0.000850686
	243961	0.000850744
	243953	0.000850803
	243946	0.000850861
	243938	0.000850919
	243931	0.000850977
	243923	0.000851035
	243915	0.000851093
	243908	0.000851152
	243900	0.00085121
	243892	0.000851268
	243885	0.000851326
	243877	0.000851384
	243870	0.000851443
	243862	0.000851501
	243854	0.000851559
	243847	0.000851617
	243839	0.000851676
	243831	0.000851734
	243824	0.000851792
	243816	0.00085185
	243808	0.000851909
	243801	0.000851967
	243793	0.000852025
	243786	0.000852083
	243778	0.000852142
	243770	0.0008522
	243763	0.000852258
	243755	0.000852317
	243747	0.000852375
	243740	0.000852433
	243732	0.000852491
	243725	0.00085255
	243717	0.000852608
	243709	0.000852666
	243702	0.000852725
	243694	0.000852783
	243686	0.000852842
	243679	0.0008529
	243671	0.000852958
	243664	0.000853017
	243656	0.000853075
	243648	0.000853133
	243641	0.000853192
	243633	0.00085325
	243625	0.000853309
	243618	0.000853367
	243610	0.000853425
	243602	0.000853484
	243595	0.000853542
	243587	0.000853601
	243580	0.000853659
	243572	0.000853718
	243564	0.000853776
	243557	0.000853835
	243549	0.000853893
	243541	0.000853952
	243534	0.00085401
	243526	0.000854069
	243519	0.000854127
	243511	0.000854186
	243503	0.000854244
	243496	0.000854303
	243488	0.000854361
	243480	0.00085442
	243473	0.000854478
	243465	0.000854537
	243458	0.000854595
	243450	0.000854654
	243442	0.000854712
	243435	0.000854771
	243427	0.000854829
	243419	0.000854888
	243412	0.000854947
	243404	0.000855005
	243397	0.000855064
	243389	0.000855122
	243381	0.000855181
	243374	0.00085524
	243366	0.000855298
	243358	0.000855357
	243351	0.000855416
	243343	0.000855474
	243335	0.000855533
	243328	0.000855591
	243320	0.00085565
	243313	0.000855709
	243305	0.000855767
	243297	0.000855826
	243290	0.000855885
	243282	0.000855943
	243274	0.000856002
	243267	0.000856061
	243259	0.00085612
	243252	0.000856178
	243244	0.000856237
	243236	0.000856296
	243229	0.000856354
	243221	0.000856413
	243213	0.000856472
	243206	0.000856531
	243198	0.000856589
	243191	0.000856648
	243183	0.000856707
	243175	0.000856766
	243168	0.000856825
	243160	0.000856883
	243152	0.000856942
	243145	0.000857001
	243137	0.00085706
	243129	0.000857119
	243122	0.000857177
	243114	0.000857236
	243107	0.000857295
	243099	0.000857354
	243091	0.000857413
	243084	0.000857472
	243076	0.00085753
	243068	0.000857589
	243061	0.000857648
	243053	0.000857707
	243046	0.000857766
	243038	0.000857825
	243030	0.000857884
	243023	0.000857943
	243015	0.000858002
	243007	0.00085806
	243000	0.000858119
	242992	0.000858178
	242985	0.000858237
	242977	0.000858296
	242969	0.000858355
	242962	0.000858414
	242954	0.000858473
	242946	0.000858532
	242939	0.000858591
	242931	0.00085865
	242923	0.000858709
	242916	0.000858768
	242908	0.000858827
	242901	0.000858886
	242893	0.000858945
	242885	0.000859004
	242878	0.000859063
	242870	0.000859122
	242862	0.000859181
	242855	0.00085924
	242847	0.000859299
	242840	0.000859358
	242832	0.000859417
	242824	0.000859476
	242817	0.000859535
	242809	0.000859594
	242801	0.000859653
	242794	0.000859713
	242786	0.000859772
	242779	0.000859831
	242771	0.00085989
	242763	0.000859949
	242756	0.000860008
	242748	0.000860067
	242740	0.000860126
	242733	0.000860185
	242725	0.000860245
	242717	0.000860304
	242710	0.000860363
	242702	0.000860422
	242695	0.000860481
	242687	0.00086054
	242679	0.0008606
	242672	0.000860659
	242664	0.000860718
	242656	0.000860777
	242649	0.000860836
	242641	0.000860896
	242634	0.000860955
	242626	0.000861014
	242618	0.000861073
	242611	0.000861133
	242603	0.000861192
	242595	0.000861251
	242588	0.00086131
	242580	0.00086137
	242573	0.000861429
	242565	0.000861488
	242557	0.000861547
	242550	0.000861607
	242542	0.000861666
	242534	0.000861725
	242527	0.000861785
	242519	0.000861844
	242511	0.000861903
	242504	0.000861963
	242496	0.000862022
	242489	0.000862081
	242481	0.000862141
	242473	0.0008622
	242466	0.000862259
	242458	0.000862319
	242450	0.000862378
	242443	0.000862437
	242435	0.000862497
	242428	0.000862556
	242420	0.000862616
	242412	0.000862675
	242405	0.000862734
	242397	0.000862794
	242389	0.000862853
	242382	0.000862913
	242374	0.000862972
	242367	0.000863032
	242359	0.000863091
	242351	0.000863151
	242344	0.00086321
	242336	0.000863269
	242328	0.000863329
	242321	0.000863388
	242313	0.000863448
	242306	0.000863507
	242298	0.000863567
	242290	0.000863626
	242283	0.000863686
	242275	0.000863745
	242267	0.000863805
	242260	0.000863864
	242252	0.000863924
	242244	0.000863984
	242237	0.000864043
	242229	0.000864103
	242222	0.000864162
	242214	0.000864222
	242206	0.000864281
	242199	0.000864341
	242191	0.000864401
	242183	0.00086446
	242176	0.00086452
	242168	0.000864579
	242161	0.000864639
	242153	0.000864699
	242145	0.000864758
	242138	0.000864818
	242130	0.000864877
	242122	0.000864937
	242115	0.000864997
	242107	0.000865056
	242100	0.000865116
	242092	0.000865176
	242084	0.000865235
	242077	0.000865295
	242069	0.000865355
	242061	0.000865415
	242054	0.000865474
	242046	0.000865534
	242038	0.000865594
	242031	0.000865653
	242023	0.000865713
	242016	0.000865773
	242008	0.000865833
	242000	0.000865892
	241993	0.000865952
	241985	0.000866012
	241977	0.000866072
	241970	0.000866131
	241962	0.000866191
	241955	0.000866251
	241947	0.000866311
	241939	0.000866371
	241932	0.00086643
	241924	0.00086649
	241916	0.00086655
	241909	0.00086661
	241901	0.00086667
	241894	0.000866729
	241886	0.000866789
	241878	0.000866849
	241871	0.000866909
	241863	0.000866969
	241855	0.000867029
	241848	0.000867089
	241840	0.000867148
	241832	0.000867208
	241825	0.000867268
	241817	0.000867328
	241810	0.000867388
	241802	0.000867448
	241794	0.000867508
	241787	0.000867568
	241779	0.000867628
	241771	0.000867688
	241764	0.000867748
	241756	0.000867808
	241749	0.000867867
	241741	0.000867927
	241733	0.000867987
	241726	0.000868047
	241718	0.000868107
	241710	0.000868167
	241703	0.000868227
	241695	0.000868287
	241688	0.000868347
	241680	0.000868407
	241672	0.000868467
	241665	0.000868527
	241657	0.000868588
	241649	0.000868648
	241642	0.000868708
	241634	0.000868768
	241626	0.000868828
	241619	0.000868888
	241611	0.000868948
	241604	0.000869008
	241596	0.000869068
	241588	0.000869128
	241581	0.000869188
	241573	0.000869248
	241565	0.000869308
	241558	0.000869369
	241550	0.000869429
	241543	0.000869489
	241535	0.000869549
	241527	0.000869609
	241520	0.000869669
	241512	0.000869729
	241504	0.00086979
	241497	0.00086985
	241489	0.00086991
	241482	0.00086997
	241474	0.00087003
	241466	0.00087009
	241459	0.000870151
	241451	0.000870211
	241443	0.000870271
	241436	0.000870331
	241428	0.000870392
	241420	0.000870452
	241413	0.000870512
	241405	0.000870572
	241398	0.000870633
	241390	0.000870693
	241382	0.000870753
	241375	0.000870813
	241367	0.000870874
	241359	0.000870934
	241352	0.000870994
	241344	0.000871054
	241337	0.000871115
	241329	0.000871175
	241321	0.000871235
	241314	0.000871296
	241306	0.000871356
	241298	0.000871416
	241291	0.000871477
	241283	0.000871537
	241276	0.000871597
	241268	0.000871658
	241260	0.000871718
	241253	0.000871779
	241245	0.000871839
	241237	0.000871899
	241230	0.00087196
	241222	0.00087202
	241214	0.000872081
	241207	0.000872141
	241199	0.000872201
	241192	0.000872262
	241184	0.000872322
	241176	0.000872383
	241169	0.000872443
	241161	0.000872504
	241153	0.000872564
	241146	0.000872625
	241138	0.000872685
	241131	0.000872745
	241123	0.000872806
	241115	0.000872866
	241108	0.000872927
	241100	0.000872987
	241092	0.000873048
	241085	0.000873108
	241077	0.000873169
	241070	0.00087323
	241062	0.00087329
	241054	0.000873351
	241047	0.000873411
	241039	0.000873472
	241031	0.000873532
	241024	0.000873593
	241016	0.000873653
	241009	0.000873714
	241001	0.000873775
	240993	0.000873835
	240986	0.000873896
	240978	0.000873956
	240970	0.000874017
	240963	0.000874078
	240955	0.000874138
	240947	0.000874199
	240940	0.00087426
	240932	0.00087432
	240925	0.000874381
	240917	0.000874442
	240909	0.000874502
	240902	0.000874563
	240894	0.000874624
	240886	0.000874684
	240879	0.000874745
	240871	0.000874806
	240864	0.000874866
	240856	0.000874927
	240848	0.000874988
	240841	0.000875049
	240833	0.000875109
	240825	0.00087517
	240818	0.000875231
	240810	0.000875291
	240803	0.000875352
	240795	0.000875413
	240787	0.000875474
	240780	0.000875535
	240772	0.000875595
	240764	0.000875656
	240757	0.000875717
	240749	0.000875778
	240741	0.000875839
	240734	0.000875899
	240726	0.00087596
	240719	0.000876021
	240711	0.000876082
	240703	0.000876143
	240696	0.000876204
	240688	0.000876264
	240680	0.000876325
	240673	0.000876386
	240665	0.000876447
	240658	0.000876508
	240650	0.000876569
	240642	0.00087663
	240635	0.000876691
	240627	0.000876751
	240619	0.000876812
	240612	0.000876873
	240604	0.000876934
	240597	0.000876995
	240589	0.000877056
	240581	0.000877117
	240574	0.000877178
	240566	0.000877239
	240558	0.0008773
	240551	0.000877361
	240543	0.000877422
	240535	0.000877483
	240528	0.000877544
	240520	0.000877605
	240513	0.000877666
	240505	0.000877727
	240497	0.000877788
	240490	0.000877849
	240482	0.00087791
	240474	0.000877971
	240467	0.000878032
	240459	0.000878093
	240452	0.000878154
	240444	0.000878215
	240436	0.000878276
	240429	0.000878337
	240421	0.000878399
	240413	0.00087846
	240406	0.000878521
	240398	0.000878582
	240391	0.000878643
	240383	0.000878704
	240375	0.000878765
	240368	0.000878826
	240360	0.000878887
	240352	0.000878949
	240345	0.00087901
	240337	0.000879071
	240329	0.000879132
	240322	0.000879193
	240314	0.000879254
	240307	0.000879316
	240299	0.000879377
	240291	0.000879438
	240284	0.000879499
	240276	0.00087956
	240268	0.000879622
	240261	0.000879683
	240253	0.000879744
	240246	0.000879805
	240238	0.000879867
	240230	0.000879928
	240223	0.000879989
	240215	0.00088005
	240207	0.000880112
	240200	0.000880173
	240192	0.000880234
	240185	0.000880296
	240177	0.000880357
	240169	0.000880418
	240162	0.000880479
	240154	0.000880541
	240146	0.000880602
	240139	0.000880663
	240131	0.000880725
	240123	0.000880786
	240116	0.000880847
	240108	0.000880909
	240101	0.00088097
	240093	0.000881032
	240085	0.000881093
	240078	0.000881154
	240070	0.000881216
	240062	0.000881277
	240055	0.000881338
	240047	0.0008814
	240040	0.000881461
	240032	0.000881523
	240024	0.000881584
	240017	0.000881646
	240009	0.000881707
	240001	0.000881769
	239994	0.00088183
	239986	0.000881891
	239979	0.000881953
	239971	0.000882014
	239963	0.000882076
	239956	0.000882137
	239948	0.000882199
	239940	0.00088226
	239933	0.000882322
	239925	0.000882383
	239918	0.000882445
	239910	0.000882506
	239902	0.000882568
	239895	0.000882629
	239887	0.000882691
	239879	0.000882753
	239872	0.000882814
	239864	0.000882876
	239856	0.000882937
	239849	0.000882999
	239841	0.000883061
	239834	0.000883122
	239826	0.000883184
	239818	0.000883245
	239811	0.000883307
	239803	0.000883369
	239795	0.00088343
	239788	0.000883492
	239780	0.000883553
	239773	0.000883615
	239765	0.000883677
	239757	0.000883738
	239750	0.0008838
	239742	0.000883862
	239734	0.000883923
	239727	0.000883985
	239719	0.000884047
	239712	0.000884109
	239704	0.00088417
	239696	0.000884232
	239689	0.000884294
	239681	0.000884355
	239673	0.000884417
	239666	0.000884479
	239658	0.000884541
	239650	0.000884602
	239643	0.000884664
	239635	0.000884726
	239628	0.000884788
	239620	0.000884849
	239612	0.000884911
	239605	0.000884973
	239597	0.000885035
	239589	0.000885097
	239582	0.000885158
	239574	0.00088522
	239567	0.000885282
	239559	0.000885344
	239551	0.000885406
	239544	0.000885468
	239536	0.00088553
	239528	0.000885591
	239521	0.000885653
	239513	0.000885715
	239506	0.000885777
	239498	0.000885839
	239490	0.000885901
	239483	0.000885963
	239475	0.000886025
	239467	0.000886087
	239460	0.000886148
	239452	0.00088621
	239444	0.000886272
	239437	0.000886334
	239429	0.000886396
	239422	0.000886458
	239414	0.00088652
	239406	0.000886582
	239399	0.000886644
	239391	0.000886706
	239383	0.000886768
	239376	0.00088683
	239368	0.000886892
	239361	0.000886954
	239353	0.000887016
	239345	0.000887078
	239338	0.00088714
	239330	0.000887202
	239322	0.000887264
	239315	0.000887326
	239307	0.000887388
	239300	0.00088745
	239292	0.000887512
	239284	0.000887575
	239277	0.000887637
	239269	0.000887699
	239261	0.000887761
	239254	0.000887823
	239246	0.000887885
	239238	0.000887947
	239231	0.000888009
	239223	0.000888071
	239216	0.000888134
	239208	0.000888196
	239200	0.000888258
	239193	0.00088832
	239185	0.000888382
	239177	0.000888444
	239170	0.000888507
	239162	0.000888569
	239155	0.000888631
	239147	0.000888693
	239139	0.000888755
	239132	0.000888817
	239124	0.00088888
	239116	0.000888942
	239109	0.000889004
	239101	0.000889066
	239094	0.000889129
	239086	0.000889191
	239078	0.000889253
	239071	0.000889315
	239063	0.000889378
	239055	0.00088944
	239048	0.000889502
	239040	0.000889565
	239032	0.000889627
	239025	0.000889689
	239017	0.000889751
	239010	0.000889814
	239002	0.000889876
	238994	0.000889938
	238987	0.000890001
	238979	0.000890063
	238971	0.000890126
	238964	0.000890188
	238956	0.00089025
	238949	0.000890313
	238941	0.000890375
	238933	0.000890437
	238926	0.0008905
	238918	0.000890562
	238910	0.000890625
	238903	0.000890687
	238895	0.000890749
	238888	0.000890812
	238880	0.000890874
	238872	0.000890937
	238865	0.000890999
	238857	0.000891062
	238849	0.000891124
	238842	0.000891187
	238834	0.000891249
	238826	0.000891312
	238819	0.000891374
	238811	0.000891437
	238804	0.000891499
	238796	0.000891562
	238788	0.000891624
	238781	0.000891687
	238773	0.000891749
	238765	0.000891812
	238758	0.000891874
	238750	0.000891937
	238743	0.000891999
	238735	0.000892062
	238727	0.000892124
	238720	0.000892187
	238712	0.00089225
	238704	0.000892312
	238697	0.000892375
	238689	0.000892437
	238682	0.0008925
	238674	0.000892563
	238666	0.000892625
	238659	0.000892688
	238651	0.000892751
	238643	0.000892813
	238636	0.000892876
	238628	0.000892938
	238621	0.000893001
	238613	0.000893064
	238605	0.000893126
	238598	0.000893189
	238590	0.000893252
	238582	0.000893315
	238575	0.000893377
	238567	0.00089344
	238559	0.000893503
	238552	0.000893565
	238544	0.000893628
	238537	0.000893691
	238529	0.000893754
	238521	0.000893816
	238514	0.000893879
	238506	0.000893942
	238498	0.000894005
	238491	0.000894067
	238483	0.00089413
	238476	0.000894193
	238468	0.000894256
	238460	0.000894319
	238453	0.000894381
	238445	0.000894444
	238437	0.000894507
	238430	0.00089457
	238422	0.000894633
	238415	0.000894696
	238407	0.000894759
	238399	0.000894821
	238392	0.000894884
	238384	0.000894947
	238376	0.00089501
	238369	0.000895073
	238361	0.000895136
	238353	0.000895199
	238346	0.000895262
	238338	0.000895325
	238331	0.000895387
	238323	0.00089545
	238315	0.000895513
	238308	0.000895576
	238300	0.000895639
	238292	0.000895702
	238285	0.000895765
	238277	0.000895828
	238270	0.000895891
	238262	0.000895954
	238254	0.000896017
	238247	0.00089608
	238239	0.000896143
	238231	0.000896206
	238224	0.000896269
	238216	0.000896332
	238209	0.000896395
	238201	0.000896458
	238193	0.000896521
	238186	0.000896584
	238178	0.000896647
	238170	0.00089671
	238163	0.000896774
	238155	0.000896837
	238147	0.0008969
	238140	0.000896963
	238132	0.000897026
	238125	0.000897089
	238117	0.000897152
	238109	0.000897215
	238102	0.000897278
	238094	0.000897342
	238086	0.000897405
	238079	0.000897468
	238071	0.000897531
	238064	0.000897594
	238056	0.000897657
	238048	0.000897721
	238041	0.000897784
	238033	0.000897847
	238025	0.00089791
	238018	0.000897973
	238010	0.000898037
	238003	0.0008981
	237995	0.000898163
	237987	0.000898226
	237980	0.000898289
	237972	0.000898353
	237964	0.000898416
	237957	0.000898479
	237949	0.000898542
	237941	0.000898606
	237934	0.000898669
	237926	0.000898732
	237919	0.000898796
	237911	0.000898859
	237903	0.000898922
	237896	0.000898986
	237888	0.000899049
	237880	0.000899112
	237873	0.000899176
	237865	0.000899239
	237858	0.000899302
	237850	0.000899366
	237842	0.000899429
	237835	0.000899492
	237827	0.000899556
	237819	0.000899619
	237812	0.000899683
	237804	0.000899746
	237797	0.000899809
	237789	0.000899873
	237781	0.000899936
	237774	0.0009
	237766	0.000900063
	237758	0.000900126
	237751	0.00090019
	237743	0.000900253
	237735	0.000900317
	237728	0.00090038
	237720	0.000900444
	237713	0.000900507
	237705	0.000900571
	237697	0.000900634
	237690	0.000900698
	237682	0.000900761
	237674	0.000900825
	237667	0.000900888
	237659	0.000900952
	237652	0.000901015
	237644	0.000901079
	237636	0.000901142
	237629	0.000901206
	237621	0.00090127
	237613	0.000901333
	237606	0.000901397
	237598	0.00090146
	237591	0.000901524
	237583	0.000901588
	237575	0.000901651
	237568	0.000901715
	237560	0.000901778
	237552	0.000901842
	237545	0.000901906
	237537	0.000901969
	237530	0.000902033
	237522	0.000902097
	237514	0.00090216
	237507	0.000902224
	237499	0.000902288
	237491	0.000902351
	237484	0.000902415
	237476	0.000902479
	237468	0.000902542
	237461	0.000902606
	237453	0.00090267
	237446	0.000902734
	237438	0.000902797
	237430	0.000902861
	237423	0.000902925
	237415	0.000902988
	237407	0.000903052
	237400	0.000903116
	237392	0.00090318
	237385	0.000903244
	237377	0.000903307
	237369	0.000903371
	237362	0.000903435
	237354	0.000903499
	237346	0.000903563
	237339	0.000903626
	237331	0.00090369
	237324	0.000903754
	237316	0.000903818
	237308	0.000903882
	237301	0.000903946
	237293	0.00090401
	237285	0.000904073
	237278	0.000904137
	237270	0.000904201
	237262	0.000904265
	237255	0.000904329
	237247	0.000904393
	237240	0.000904457
	237232	0.000904521
	237224	0.000904585
	237217	0.000904649
	237209	0.000904713
	237201	0.000904776
	237194	0.00090484
	237186	0.000904904
	237179	0.000904968
	237171	0.000905032
	237163	0.000905096
	237156	0.00090516
	237148	0.000905224
	237140	0.000905288
	237133	0.000905352
	237125	0.000905416
	237118	0.00090548
	237110	0.000905544
	237102	0.000905608
	237095	0.000905672
	237087	0.000905737
	237079	0.000905801
	237072	0.000905865
	237064	0.000905929
	237056	0.000905993
	237049	0.000906057
	237041	0.000906121
	237034	0.000906185
	237026	0.000906249
	237018	0.000906313
	237011	0.000906378
	237003	0.000906442
	236995	0.000906506
	236988	0.00090657
	236980	0.000906634
	236973	0.000906698
	236965	0.000906762
	236957	0.000906827
	236950	0.000906891
	236942	0.000906955
	236934	0.000907019
	236927	0.000907083
	236919	0.000907148
	236912	0.000907212
	236904	0.000907276
	236896	0.00090734
	236889	0.000907404
	236881	0.000907469
	236873	0.000907533
	236866	0.000907597
	236858	0.000907661
	236850	0.000907726
	236843	0.00090779
	236835	0.000907854
	236828	0.000907919
	236820	0.000907983
	236812	0.000908047
	236805	0.000908112
	236797	0.000908176
	236789	0.00090824
	236782	0.000908305
	236774	0.000908369
	236767	0.000908433
	236759	0.000908498
	236751	0.000908562
	236744	0.000908626
	236736	0.000908691
	236728	0.000908755
	236721	0.000908819
	236713	0.000908884
	236706	0.000908948
	236698	0.000909013
	236690	0.000909077
	236683	0.000909142
	236675	0.000909206
	236667	0.00090927
	236660	0.000909335
	236652	0.000909399
	236644	0.000909464
	236637	0.000909528
	236629	0.000909593
	236622	0.000909657
	236614	0.000909722
	236606	0.000909786
	236599	0.000909851
	236591	0.000909915
	236583	0.00090998
	236576	0.000910044
	236568	0.000910109
	236561	0.000910173
	236553	0.000910238
	236545	0.000910302
	236538	0.000910367
	236530	0.000910432
	236522	0.000910496
	236515	0.000910561
	236507	0.000910625
	236500	0.00091069
	236492	0.000910755
	236484	0.000910819
	236477	0.000910884
	236469	0.000910948
	236461	0.000911013
	236454	0.000911078
	236446	0.000911142
	236438	0.000911207
	236431	0.000911272
	236423	0.000911336
	236416	0.000911401
	236408	0.000911466
	236400	0.00091153
	236393	0.000911595
	236385	0.00091166
	236377	0.000911724
	236370	0.000911789
	236362	0.000911854
	236355	0.000911919
	236347	0.000911983
	236339	0.000912048
	236332	0.000912113
	236324	0.000912178
	236316	0.000912242
	236309	0.000912307
	236301	0.000912372
	236294	0.000912437
	236286	0.000912502
	236278	0.000912566
	236271	0.000912631
	236263	0.000912696
	236255	0.000912761
	236248	0.000912826
	236240	0.000912891
	236233	0.000912955
	236225	0.00091302
	236217	0.000913085
	236210	0.00091315
	236202	0.000913215
	236194	0.00091328
	236187	0.000913345
	236179	0.00091341
	236171	0.000913474
	236164	0.000913539
	236156	0.000913604
	236149	0.000913669
	236141	0.000913734
	236133	0.000913799
	236126	0.000913864
	236118	0.000913929
	236110	0.000913994
	236103	0.000914059
	236095	0.000914124
	236088	0.000914189
	236080	0.000914254
	236072	0.000914319
	236065	0.000914384
	236057	0.000914449
	236049	0.000914514
	236042	0.000914579
	236034	0.000914644
	236027	0.000914709
	236019	0.000914774
	236011	0.000914839
	236004	0.000914904
	235996	0.000914969
	235988	0.000915034
	235981	0.000915099
	235973	0.000915164
	235965	0.00091523
	235958	0.000915295
	235950	0.00091536
	235943	0.000915425
	235935	0.00091549
	235927	0.000915555
	235920	0.00091562
	235912	0.000915685
	235904	0.000915751
	235897	0.000915816
	235889	0.000915881
	235882	0.000915946
	235874	0.000916011
	235866	0.000916076
	235859	0.000916142
	235851	0.000916207
	235843	0.000916272
	235836	0.000916337
	235828	0.000916402
	235821	0.000916468
	235813	0.000916533
	235805	0.000916598
	235798	0.000916663
	235790	0.000916729
	235782	0.000916794
	235775	0.000916859
	235767	0.000916925
	235759	0.00091699
	235752	0.000917055
	235744	0.00091712
	235737	0.000917186
	235729	0.000917251
	235721	0.000917316
	235714	0.000917382
	235706	0.000917447
	235698	0.000917512
	235691	0.000917578
	235683	0.000917643
	235676	0.000917709
	235668	0.000917774
	235660	0.000917839
	235653	0.000917905
	235645	0.00091797
	235637	0.000918036
	235630	0.000918101
	235622	0.000918166
	235615	0.000918232
	235607	0.000918297
	235599	0.000918363
	235592	0.000918428
	235584	0.000918494
	235576	0.000918559
	235569	0.000918625
	235561	0.00091869
	235553	0.000918755
	235546	0.000918821
	235538	0.000918887
	235531	0.000918952
	235523	0.000919018
	235515	0.000919083
	235508	0.000919149
	235500	0.000919214
	235492	0.00091928
	235485	0.000919345
	235477	0.000919411
	235470	0.000919476
	235462	0.000919542
	235454	0.000919607
	235447	0.000919673
	235439	0.000919739
	235431	0.000919804
	235424	0.00091987
	235416	0.000919936
	235409	0.000920001
	235401	0.000920067
	235393	0.000920132
	235386	0.000920198
	235378	0.000920264
	235370	0.000920329
	235363	0.000920395
	235355	0.000920461
	235347	0.000920526
	235340	0.000920592
	235332	0.000920658
	235325	0.000920723
	235317	0.000920789
	235309	0.000920855
	235302	0.000920921
	235294	0.000920986
	235286	0.000921052
	235279	0.000921118
	235271	0.000921184
	235264	0.000921249
	235256	0.000921315
	235248	0.000921381
	235241	0.000921447
	235233	0.000921512
	235225	0.000921578
	235218	0.000921644
	235210	0.00092171
	235203	0.000921776
	235195	0.000921842
	235187	0.000921907
	235180	0.000921973
	235172	0.000922039
	235164	0.000922105
	235157	0.000922171
	235149	0.000922237
	235142	0.000922303
	235134	0.000922368
	235126	0.000922434
	235119	0.0009225
	235111	0.000922566
	235103	0.000922632
	235096	0.000922698
	235088	0.000922764
	235080	0.00092283
	235073	0.000922896
	235065	0.000922962
	235058	0.000923028
	235050	0.000923094
	235042	0.00092316
	235035	0.000923226
[truncated: 63,538 more rows]

## Sheet: Figure 1f
	Figure 1f
	Hz	Intensity
	250271	0.000124871
	250263	0.000124879
	250255	0.000124887
	250248	0.000124894
	250240	0.000124902
	250232	0.000124909
	250225	0.000124917
	250217	0.000124925
	250210	0.000124932
	250202	0.00012494
	250194	0.000124948
	250187	0.000124955
	250179	0.000124963
	250171	0.00012497
	250164	0.000124978
	250156	0.000124986
	250149	0.000124993
	250141	0.000125001
	250133	0.000125009
	250126	0.000125016
	250118	0.000125024
	250110	0.000125032
	250103	0.000125039
	250095	0.000125047
	250087	0.000125054
	250080	0.000125062
	250072	0.00012507
	250065	0.000125077
	250057	0.000125085
	250049	0.000125093
	250042	0.0001251
	250034	0.000125108
	250026	0.000125116
	250019	0.000125123
	250011	0.000125131
	250004	0.000125138
	249996	0.000125146
	249988	0.000125154
	249981	0.000125161
	249973	0.000125169
	249965	0.000125177
	249958	0.000125184
	249950	0.000125192
	249943	0.0001252
	249935	0.000125207
	249927	0.000125215
	249920	0.000125223
	249912	0.00012523
	249904	0.000125238
	249897	0.000125246
	249889	0.000125253
	249881	0.000125261
	249874	0.000125269
	249866	0.000125276
	249859	0.000125284
	249851	0.000125292
	249843	0.000125299
	249836	0.000125307
	249828	0.000125315
	249820	0.000125322
	249813	0.00012533
	249805	0.000125338
	249798	0.000125345
	249790	0.000125353
	249782	0.000125361
	249775	0.000125368
	249767	0.000125376
	249759	0.000125384
	249752	0.000125391
	249744	0.000125399
	249737	0.000125407
	249729	0.000125414
	249721	0.000125422
	249714	0.00012543
	249706	0.000125437
	249698	0.000125445
	249691	0.000125453
	249683	0.00012546
	249675	0.000125468
	249668	0.000125476
	249660	0.000125483
	249653	0.000125491
	249645	0.000125499
	249637	0.000125506
	249630	0.000125514
	249622	0.000125522
	249614	0.000125529
	249607	0.000125537
	249599	0.000125545
	249592	0.000125552
	249584	0.00012556
	249576	0.000125568
	249569	0.000125575
	249561	0.000125583
	249553	0.000125591
	249546	0.000125599
	249538	0.000125606
	249531	0.000125614
	249523	0.000125622
	249515	0.000125629
	249508	0.000125637
	249500	0.000125645
	249492	0.000125652
	249485	0.00012566
	249477	0.000125668
	249470	0.000125675
	249462	0.000125683
	249454	0.000125691
	249447	0.000125699
	249439	0.000125706
	249431	0.000125714
	249424	0.000125722
	249416	0.000125729
	249408	0.000125737
	249401	0.000125745
	249393	0.000125752
	249386	0.00012576
	249378	0.000125768
	249370	0.000125776
	249363	0.000125783
	249355	0.000125791
	249347	0.000125799
	249340	0.000125806
	249332	0.000125814
	249325	0.000125822
	249317	0.000125829
	249309	0.000125837
	249302	0.000125845
	249294	0.000125853
	249286	0.00012586
	249279	0.000125868
	249271	0.000125876
	249264	0.000125883
	249256	0.000125891
	249248	0.000125899
	249241	0.000125907
	249233	0.000125914
	249225	0.000125922
	249218	0.00012593
	249210	0.000125937
	249202	0.000125945
	249195	0.000125953
	249187	0.000125961
	249180	0.000125968
	249172	0.000125976
	249164	0.000125984
	249157	0.000125992
	249149	0.000125999
	249141	0.000126007
	249134	0.000126015
	249126	0.000126022
	249119	0.00012603
	249111	0.000126038
	249103	0.000126046
	249096	0.000126053
	249088	0.000126061
	249080	0.000126069
	249073	0.000126077
	249065	0.000126084
	249058	0.000126092
	249050	0.0001261
	249042	0.000126107
	249035	0.000126115
	249027	0.000126123
	249019	0.000126131
	249012	0.000126138
	249004	0.000126146
	248996	0.000126154
	248989	0.000126162
	248981	0.000126169
	248974	0.000126177
	248966	0.000126185
	248958	0.000126193
	248951	0.0001262
	248943	0.000126208
	248935	0.000126216
	248928	0.000126224
	248920	0.000126231
	248913	0.000126239
	248905	0.000126247
	248897	0.000126255
	248890	0.000126262
	248882	0.00012627
	248874	0.000126278
	248867	0.000126286
	248859	0.000126293
	248852	0.000126301
	248844	0.000126309
	248836	0.000126317
	248829	0.000126324
	248821	0.000126332
	248813	0.00012634
	248806	0.000126348
	248798	0.000126355
	248790	0.000126363
	248783	0.000126371
	248775	0.000126379
	248768	0.000126386
	248760	0.000126394
	248752	0.000126402
	248745	0.00012641
	248737	0.000126417
	248729	0.000126425
	248722	0.000126433
	248714	0.000126441
	248707	0.000126448
	248699	0.000126456
	248691	0.000126464
	248684	0.000126472
	248676	0.00012648
	248668	0.000126487
	248661	0.000126495
	248653	0.000126503
	248646	0.000126511
	248638	0.000126518
	248630	0.000126526
	248623	0.000126534
	248615	0.000126542
	248607	0.00012655
	248600	0.000126557
	248592	0.000126565
	248584	0.000126573
	248577	0.000126581
	248569	0.000126588
	248562	0.000126596
	248554	0.000126604
	248546	0.000126612
	248539	0.00012662
	248531	0.000126627
	248523	0.000126635
	248516	0.000126643
	248508	0.000126651
	248501	0.000126658
	248493	0.000126666
	248485	0.000126674
	248478	0.000126682
	248470	0.00012669
	248462	0.000126697
	248455	0.000126705
	248447	0.000126713
	248440	0.000126721
	248432	0.000126729
	248424	0.000126736
	248417	0.000126744
	248409	0.000126752
	248401	0.00012676
	248394	0.000126768
	248386	0.000126775
	248379	0.000126783
	248371	0.000126791
	248363	0.000126799
	248356	0.000126807
	248348	0.000126814
	248340	0.000126822
	248333	0.00012683
	248325	0.000126838
	248317	0.000126846
	248310	0.000126853
	248302	0.000126861
	248295	0.000126869
	248287	0.000126877
	248279	0.000126885
	248272	0.000126892
	248264	0.0001269
	248256	0.000126908
	248249	0.000126916
	248241	0.000126924
	248234	0.000126931
	248226	0.000126939
	248218	0.000126947
	248211	0.000126955
	248203	0.000126963
	248195	0.00012697
	248188	0.000126978
	248180	0.000126986
	248173	0.000126994
	248165	0.000127002
	248157	0.00012701
	248150	0.000127017
	248142	0.000127025
	248134	0.000127033
	248127	0.000127041
	248119	0.000127049
	248111	0.000127056
	248104	0.000127064
	248096	0.000127072
	248089	0.00012708
	248081	0.000127088
	248073	0.000127096
	248066	0.000127103
	248058	0.000127111
	248050	0.000127119
	248043	0.000127127
	248035	0.000127135
	248028	0.000127143
	248020	0.00012715
	248012	0.000127158
	248005	0.000127166
	247997	0.000127174
	247989	0.000127182
	247982	0.00012719
	247974	0.000127197
	247967	0.000127205
	247959	0.000127213
	247951	0.000127221
	247944	0.000127229
	247936	0.000127237
	247928	0.000127244
	247921	0.000127252
	247913	0.00012726
	247905	0.000127268
	247898	0.000127276
	247890	0.000127284
	247883	0.000127291
	247875	0.000127299
	247867	0.000127307
	247860	0.000127315
	247852	0.000127323
	247844	0.000127331
	247837	0.000127339
	247829	0.000127346
	247822	0.000127354
	247814	0.000127362
	247806	0.00012737
	247799	0.000127378
	247791	0.000127386
	247783	0.000127393
	247776	0.000127401
	247768	0.000127409
	247761	0.000127417
	247753	0.000127425
	247745	0.000127433
	247738	0.000127441
	247730	0.000127448
	247722	0.000127456
	247715	0.000127464
	247707	0.000127472
	247699	0.00012748
	247692	0.000127488
	247684	0.000127496
	247677	0.000127504
	247669	0.000127511
	247661	0.000127519
	247654	0.000127527
	247646	0.000127535
	247638	0.000127543
	247631	0.000127551
	247623	0.000127559
	247616	0.000127566
	247608	0.000127574
	247600	0.000127582
	247593	0.00012759
	247585	0.000127598
	247577	0.000127606
	247570	0.000127614
	247562	0.000127622
	247555	0.000127629
	247547	0.000127637
	247539	0.000127645
	247532	0.000127653
	247524	0.000127661
	247516	0.000127669
	247509	0.000127677
	247501	0.000127685
	247493	0.000127692
	247486	0.0001277
	247478	0.000127708
	247471	0.000127716
	247463	0.000127724
	247455	0.000127732
	247448	0.00012774
	247440	0.000127748
	247432	0.000127756
	247425	0.000127763
	247417	0.000127771
	247410	0.000127779
	247402	0.000127787
	247394	0.000127795
	247387	0.000127803
	247379	0.000127811
	247371	0.000127819
	247364	0.000127827
	247356	0.000127834
	247349	0.000127842
	247341	0.00012785
	247333	0.000127858
	247326	0.000127866
	247318	0.000127874
	247310	0.000127882
	247303	0.00012789
	247295	0.000127898
	247287	0.000127905
	247280	0.000127913
	247272	0.000127921
	247265	0.000127929
	247257	0.000127937
	247249	0.000127945
	247242	0.000127953
	247234	0.000127961
	247226	0.000127969
	247219	0.000127977
	247211	0.000127985
	247204	0.000127992
	247196	0.000128
	247188	0.000128008
	247181	0.000128016
	247173	0.000128024
	247165	0.000128032
	247158	0.00012804
	247150	0.000128048
	247143	0.000128056
	247135	0.000128064
	247127	0.000128072
	247120	0.000128079
	247112	0.000128087
	247104	0.000128095
	247097	0.000128103
	247089	0.000128111
	247082	0.000128119
	247074	0.000128127
	247066	0.000128135
	247059	0.000128143
	247051	0.000128151
	247043	0.000128159
	247036	0.000128167
	247028	0.000128175
	247020	0.000128182
	247013	0.00012819
	247005	0.000128198
	246998	0.000128206
	246990	0.000128214
	246982	0.000128222
	246975	0.00012823
	246967	0.000128238
	246959	0.000128246
	246952	0.000128254
	246944	0.000128262
	246937	0.00012827
	246929	0.000128278
	246921	0.000128286
	246914	0.000128294
	246906	0.000128301
	246898	0.000128309
	246891	0.000128317
	246883	0.000128325
	246876	0.000128333
	246868	0.000128341
	246860	0.000128349
	246853	0.000128357
	246845	0.000128365
	246837	0.000128373
	246830	0.000128381
	246822	0.000128389
	246814	0.000128397
	246807	0.000128405
	246799	0.000128413
	246792	0.000128421
	246784	0.000128429
	246776	0.000128437
	246769	0.000128444
	246761	0.000128452
	246753	0.00012846
	246746	0.000128468
	246738	0.000128476
	246731	0.000128484
	246723	0.000128492
	246715	0.0001285
	246708	0.000128508
	246700	0.000128516
	246692	0.000128524
	246685	0.000128532
	246677	0.00012854
	246670	0.000128548
	246662	0.000128556
	246654	0.000128564
	246647	0.000128572
	246639	0.00012858
	246631	0.000128588
	246624	0.000128596
	246616	0.000128604
	246608	0.000128612
	246601	0.00012862
	246593	0.000128628
	246586	0.000128635
	246578	0.000128643
	246570	0.000128651
	246563	0.000128659
	246555	0.000128667
	246547	0.000128675
	246540	0.000128683
	246532	0.000128691
	246525	0.000128699
	246517	0.000128707
	246509	0.000128715
	246502	0.000128723
	246494	0.000128731
	246486	0.000128739
	246479	0.000128747
	246471	0.000128755
	246464	0.000128763
	246456	0.000128771
	246448	0.000128779
	246441	0.000128787
	246433	0.000128795
	246425	0.000128803
	246418	0.000128811
	246410	0.000128819
	246402	0.000128827
	246395	0.000128835
	246387	0.000128843
	246380	0.000128851
	246372	0.000128859
	246364	0.000128867
	246357	0.000128875
	246349	0.000128883
	246341	0.000128891
	246334	0.000128899
	246326	0.000128907
	246319	0.000128915
	246311	0.000128923
	246303	0.000128931
	246296	0.000128939
	246288	0.000128947
	246280	0.000128955
	246273	0.000128963
	246265	0.000128971
	246258	0.000128979
	246250	0.000128987
	246242	0.000128995
	246235	0.000129003
	246227	0.000129011
	246219	0.000129019
	246212	0.000129027
	246204	0.000129035
	246196	0.000129043
	246189	0.000129051
	246181	0.000129059
	246174	0.000129067
	246166	0.000129075
	246158	0.000129083
	246151	0.000129091
	246143	0.000129099
	246135	0.000129107
	246128	0.000129115
	246120	0.000129123
	246113	0.000129131
	246105	0.000129139
	246097	0.000129147
	246090	0.000129155
	246082	0.000129163
	246074	0.000129171
	246067	0.000129179
	246059	0.000129187
	246052	0.000129195
	246044	0.000129203
	246036	0.000129211
	246029	0.000129219
	246021	0.000129227
	246013	0.000129235
	246006	0.000129243
	245998	0.000129251
	245991	0.000129259
	245983	0.000129267
	245975	0.000129275
	245968	0.000129283
	245960	0.000129291
	245952	0.000129299
	245945	0.000129307
	245937	0.000129316
	245929	0.000129324
	245922	0.000129332
	245914	0.00012934
	245907	0.000129348
	245899	0.000129356
	245891	0.000129364
	245884	0.000129372
	245876	0.00012938
	245868	0.000129388
	245861	0.000129396
	245853	0.000129404
	245846	0.000129412
	245838	0.00012942
	245830	0.000129428
	245823	0.000129436
	245815	0.000129444
	245807	0.000129452
	245800	0.00012946
	245792	0.000129468
	245785	0.000129476
	245777	0.000129484
	245769	0.000129492
	245762	0.0001295
	245754	0.000129508
	245746	0.000129517
	245739	0.000129525
	245731	0.000129533
	245723	0.000129541
	245716	0.000129549
	245708	0.000129557
	245701	0.000129565
	245693	0.000129573
	245685	0.000129581
	245678	0.000129589
	245670	0.000129597
	245662	0.000129605
	245655	0.000129613
	245647	0.000129621
	245640	0.000129629
	245632	0.000129637
	245624	0.000129645
	245617	0.000129654
	245609	0.000129662
	245601	0.00012967
	245594	0.000129678
	245586	0.000129686
	245579	0.000129694
	245571	0.000129702
	245563	0.00012971
	245556	0.000129718
	245548	0.000129726
	245540	0.000129734
	245533	0.000129742
	245525	0.00012975
	245517	0.000129758
	245510	0.000129766
	245502	0.000129775
	245495	0.000129783
	245487	0.000129791
	245479	0.000129799
	245472	0.000129807
	245464	0.000129815
	245456	0.000129823
	245449	0.000129831
	245441	0.000129839
	245434	0.000129847
	245426	0.000129855
	245418	0.000129863
	245411	0.000129872
	245403	0.00012988
	245395	0.000129888
	245388	0.000129896
	245380	0.000129904
	245373	0.000129912
	245365	0.00012992
	245357	0.000129928
	245350	0.000129936
	245342	0.000129944
	245334	0.000129952
	245327	0.00012996
	245319	0.000129969
	245311	0.000129977
	245304	0.000129985
	245296	0.000129993
	245289	0.000130001
	245281	0.000130009
	245273	0.000130017
	245266	0.000130025
	245258	0.000130033
	245250	0.000130041
	245243	0.00013005
	245235	0.000130058
	245228	0.000130066
	245220	0.000130074
	245212	0.000130082
	245205	0.00013009
	245197	0.000130098
	245189	0.000130106
	245182	0.000130114
	245174	0.000130122
	245167	0.000130131
	245159	0.000130139
	245151	0.000130147
	245144	0.000130155
	245136	0.000130163
	245128	0.000130171
	245121	0.000130179
	245113	0.000130187
	245105	0.000130195
	245098	0.000130204
	245090	0.000130212
	245083	0.00013022
	245075	0.000130228
	245067	0.000130236
	245060	0.000130244
	245052	0.000130252
	245044	0.00013026
	245037	0.000130269
	245029	0.000130277
	245022	0.000130285
	245014	0.000130293
	245006	0.000130301
	244999	0.000130309
	244991	0.000130317
	244983	0.000130325
	244976	0.000130334
	244968	0.000130342
	244961	0.00013035
	244953	0.000130358
	244945	0.000130366
	244938	0.000130374
	244930	0.000130382
	244922	0.00013039
	244915	0.000130399
	244907	0.000130407
	244899	0.000130415
	244892	0.000130423
	244884	0.000130431
	244877	0.000130439
	244869	0.000130447
	244861	0.000130456
	244854	0.000130464
	244846	0.000130472
	244838	0.00013048
	244831	0.000130488
	244823	0.000130496
	244816	0.000130504
	244808	0.000130512
	244800	0.000130521
	244793	0.000130529
	244785	0.000130537
	244777	0.000130545
	244770	0.000130553
	244762	0.000130561
	244755	0.00013057
	244747	0.000130578
	244739	0.000130586
	244732	0.000130594
	244724	0.000130602
	244716	0.00013061
	244709	0.000130618
	244701	0.000130627
	244694	0.000130635
	244686	0.000130643
	244678	0.000130651
	244671	0.000130659
	244663	0.000130667
	244655	0.000130676
	244648	0.000130684
	244640	0.000130692
	244632	0.0001307
	244625	0.000130708
	244617	0.000130716
	244610	0.000130724
	244602	0.000130733
	244594	0.000130741
	244587	0.000130749
	244579	0.000130757
	244571	0.000130765
	244564	0.000130773
	244556	0.000130782
	244549	0.00013079
	244541	0.000130798
	244533	0.000130806
	244526	0.000130814
	244518	0.000130823
	244510	0.000130831
	244503	0.000130839
	244495	0.000130847
	244488	0.000130855
	244480	0.000130863
	244472	0.000130872
	244465	0.00013088
	244457	0.000130888
	244449	0.000130896
	244442	0.000130904
	244434	0.000130912
	244426	0.000130921
	244419	0.000130929
	244411	0.000130937
	244404	0.000130945
	244396	0.000130953
	244388	0.000130962
	244381	0.00013097
	244373	0.000130978
	244365	0.000130986
	244358	0.000130994
	244350	0.000131002
	244343	0.000131011
	244335	0.000131019
	244327	0.000131027
	244320	0.000131035
	244312	0.000131043
	244304	0.000131052
	244297	0.00013106
	244289	0.000131068
	244282	0.000131076
	244274	0.000131084
	244266	0.000131093
	244259	0.000131101
	244251	0.000131109
	244243	0.000131117
	244236	0.000131125
	244228	0.000131134
	244220	0.000131142
	244213	0.00013115
	244205	0.000131158
	244198	0.000131166
	244190	0.000131175
	244182	0.000131183
	244175	0.000131191
	244167	0.000131199
	244159	0.000131207
	244152	0.000131216
	244144	0.000131224
	244137	0.000131232
	244129	0.00013124
	244121	0.000131249
	244114	0.000131257
	244106	0.000131265
	244098	0.000131273
	244091	0.000131281
	244083	0.00013129
	244076	0.000131298
	244068	0.000131306
	244060	0.000131314
	244053	0.000131322
	244045	0.000131331
	244037	0.000131339
	244030	0.000131347
	244022	0.000131355
	244014	0.000131364
	244007	0.000131372
	243999	0.00013138
	243992	0.000131388
	243984	0.000131396
	243976	0.000131405
	243969	0.000131413
	243961	0.000131421
	243953	0.000131429
	243946	0.000131438
	243938	0.000131446
	243931	0.000131454
	243923	0.000131462
	243915	0.000131471
	243908	0.000131479
	243900	0.000131487
	243892	0.000131495
	243885	0.000131503
	243877	0.000131512
	243870	0.00013152
	243862	0.000131528
	243854	0.000131536
	243847	0.000131545
	243839	0.000131553
	243831	0.000131561
	243824	0.000131569
	243816	0.000131578
	243808	0.000131586
	243801	0.000131594
	243793	0.000131602
	243786	0.000131611
	243778	0.000131619
	243770	0.000131627
	243763	0.000131635
	243755	0.000131644
	243747	0.000131652
	243740	0.00013166
	243732	0.000131668
	243725	0.000131677
	243717	0.000131685
	243709	0.000131693
	243702	0.000131701
	243694	0.00013171
	243686	0.000131718
	243679	0.000131726
	243671	0.000131734
	243664	0.000131743
	243656	0.000131751
	243648	0.000131759
	243641	0.000131767
	243633	0.000131776
	243625	0.000131784
	243618	0.000131792
	243610	0.000131801
	243602	0.000131809
	243595	0.000131817
	243587	0.000131825
	243580	0.000131834
	243572	0.000131842
	243564	0.00013185
	243557	0.000131858
	243549	0.000131867
	243541	0.000131875
	243534	0.000131883
	243526	0.000131891
	243519	0.0001319
	243511	0.000131908
	243503	0.000131916
	243496	0.000131925
	243488	0.000131933
	243480	0.000131941
	243473	0.000131949
	243465	0.000131958
	243458	0.000131966
	243450	0.000131974
	243442	0.000131983
	243435	0.000131991
	243427	0.000131999
	243419	0.000132007
	243412	0.000132016
	243404	0.000132024
	243397	0.000132032
	243389	0.000132041
	243381	0.000132049
	243374	0.000132057
	243366	0.000132065
	243358	0.000132074
	243351	0.000132082
	243343	0.00013209
	243335	0.000132099
	243328	0.000132107
	243320	0.000132115
	243313	0.000132123
	243305	0.000132132
	243297	0.00013214
	243290	0.000132148
	243282	0.000132157
	243274	0.000132165
	243267	0.000132173
	243259	0.000132182
	243252	0.00013219
	243244	0.000132198
	243236	0.000132206
	243229	0.000132215
	243221	0.000132223
	243213	0.000132231
	243206	0.00013224
	243198	0.000132248
	243191	0.000132256
	243183	0.000132265
	243175	0.000132273
	243168	0.000132281
	243160	0.000132289
	243152	0.000132298
	243145	0.000132306
	243137	0.000132314
	243129	0.000132323
	243122	0.000132331
	243114	0.000132339
	243107	0.000132348
	243099	0.000132356
	243091	0.000132364
	243084	0.000132373
	243076	0.000132381
	243068	0.000132389
	243061	0.000132398
	243053	0.000132406
	243046	0.000132414
	243038	0.000132423
	243030	0.000132431
	243023	0.000132439
	243015	0.000132448
	243007	0.000132456
	243000	0.000132464
	242992	0.000132473
	242985	0.000132481
	242977	0.000132489
	242969	0.000132497
	242962	0.000132506
	242954	0.000132514
	242946	0.000132522
	242939	0.000132531
	242931	0.000132539
	242923	0.000132547
	242916	0.000132556
	242908	0.000132564
	242901	0.000132572
	242893	0.000132581
	242885	0.000132589
	242878	0.000132598
	242870	0.000132606
	242862	0.000132614
	242855	0.000132623
	242847	0.000132631
	242840	0.000132639
	242832	0.000132648
	242824	0.000132656
	242817	0.000132664
	242809	0.000132673
	242801	0.000132681
	242794	0.000132689
	242786	0.000132698
	242779	0.000132706
	242771	0.000132714
	242763	0.000132723
	242756	0.000132731
	242748	0.000132739
	242740	0.000132748
	242733	0.000132756
	242725	0.000132764
	242717	0.000132773
	242710	0.000132781
	242702	0.00013279
	242695	0.000132798
	242687	0.000132806
	242679	0.000132815
	242672	0.000132823
	242664	0.000132831
	242656	0.00013284
	242649	0.000132848
	242641	0.000132856
	242634	0.000132865
	242626	0.000132873
	242618	0.000132882
	242611	0.00013289
	242603	0.000132898
	242595	0.000132907
	242588	0.000132915
	242580	0.000132923
	242573	0.000132932
	242565	0.00013294
	242557	0.000132948
	242550	0.000132957
	242542	0.000132965
	242534	0.000132974
	242527	0.000132982
	242519	0.00013299
	242511	0.000132999
	242504	0.000133007
	242496	0.000133015
	242489	0.000133024
	242481	0.000133032
	242473	0.000133041
	242466	0.000133049
	242458	0.000133057
	242450	0.000133066
	242443	0.000133074
	242435	0.000133083
	242428	0.000133091
	242420	0.000133099
	242412	0.000133108
	242405	0.000133116
	242397	0.000133124
	242389	0.000133133
	242382	0.000133141
	242374	0.00013315
	242367	0.000133158
	242359	0.000133166
	242351	0.000133175
	242344	0.000133183
	242336	0.000133192
	242328	0.0001332
	242321	0.000133208
	242313	0.000133217
	242306	0.000133225
	242298	0.000133234
	242290	0.000133242
	242283	0.00013325
	242275	0.000133259
	242267	0.000133267
	242260	0.000133276
	242252	0.000133284
	242244	0.000133292
	242237	0.000133301
	242229	0.000133309
	242222	0.000133318
	242214	0.000133326
	242206	0.000133334
	242199	0.000133343
	242191	0.000133351
	242183	0.00013336
	242176	0.000133368
	242168	0.000133377
	242161	0.000133385
	242153	0.000133393
	242145	0.000133402
	242138	0.00013341
	242130	0.000133419
	242122	0.000133427
	242115	0.000133435
	242107	0.000133444
	242100	0.000133452
	242092	0.000133461
	242084	0.000133469
	242077	0.000133478
	242069	0.000133486
	242061	0.000133494
	242054	0.000133503
	242046	0.000133511
	242038	0.00013352
	242031	0.000133528
	242023	0.000133537
	242016	0.000133545
	242008	0.000133553
	242000	0.000133562
	241993	0.00013357
	241985	0.000133579
	241977	0.000133587
	241970	0.000133596
	241962	0.000133604
	241955	0.000133612
	241947	0.000133621
	241939	0.000133629
	241932	0.000133638
	241924	0.000133646
	241916	0.000133655
	241909	0.000133663
	241901	0.000133671
	241894	0.00013368
	241886	0.000133688
	241878	0.000133697
	241871	0.000133705
	241863	0.000133714
	241855	0.000133722
	241848	0.000133731
	241840	0.000133739
	241832	0.000133747
	241825	0.000133756
	241817	0.000133764
	241810	0.000133773
	241802	0.000133781
	241794	0.00013379
	241787	0.000133798
	241779	0.000133807
	241771	0.000133815
	241764	0.000133824
	241756	0.000133832
	241749	0.00013384
	241741	0.000133849
	241733	0.000133857
	241726	0.000133866
	241718	0.000133874
	241710	0.000133883
	241703	0.000133891
	241695	0.0001339
	241688	0.000133908
	241680	0.000133917
	241672	0.000133925
	241665	0.000133934
	241657	0.000133942
	241649	0.00013395
	241642	0.000133959
	241634	0.000133967
	241626	0.000133976
	241619	0.000133984
	241611	0.000133993
	241604	0.000134001
	241596	0.00013401
	241588	0.000134018
	241581	0.000134027
	241573	0.000134035
	241565	0.000134044
	241558	0.000134052
	241550	0.000134061
	241543	0.000134069
	241535	0.000134078
	241527	0.000134086
	241520	0.000134095
	241512	0.000134103
	241504	0.000134111
	241497	0.00013412
	241489	0.000134128
	241482	0.000134137
	241474	0.000134145
	241466	0.000134154
	241459	0.000134162
	241451	0.000134171
	241443	0.000134179
	241436	0.000134188
	241428	0.000134196
	241420	0.000134205
	241413	0.000134213
	241405	0.000134222
	241398	0.00013423
	241390	0.000134239
	241382	0.000134247
	241375	0.000134256
	241367	0.000134264
	241359	0.000134273
	241352	0.000134281
	241344	0.00013429
	241337	0.000134298
	241329	0.000134307
	241321	0.000134315
	241314	0.000134324
	241306	0.000134332
	241298	0.000134341
	241291	0.000134349
	241283	0.000134358
	241276	0.000134366
	241268	0.000134375
	241260	0.000134383
	241253	0.000134392
	241245	0.0001344
	241237	0.000134409
	241230	0.000134417
	241222	0.000134426
	241214	0.000134434
	241207	0.000134443
	241199	0.000134451
	241192	0.00013446
	241184	0.000134468
	241176	0.000134477
	241169	0.000134486
	241161	0.000134494
	241153	0.000134503
	241146	0.000134511
	241138	0.00013452
	241131	0.000134528
	241123	0.000134537
	241115	0.000134545
	241108	0.000134554
	241100	0.000134562
	241092	0.000134571
	241085	0.000134579
	241077	0.000134588
	241070	0.000134596
	241062	0.000134605
	241054	0.000134613
	241047	0.000134622
	241039	0.00013463
	241031	0.000134639
	241024	0.000134648
	241016	0.000134656
	241009	0.000134665
	241001	0.000134673
	240993	0.000134682
	240986	0.00013469
	240978	0.000134699
	240970	0.000134707
	240963	0.000134716
	240955	0.000134724
	240947	0.000134733
	240940	0.000134741
	240932	0.00013475
	240925	0.000134759
	240917	0.000134767
	240909	0.000134776
	240902	0.000134784
	240894	0.000134793
	240886	0.000134801
	240879	0.00013481
	240871	0.000134818
	240864	0.000134827
	240856	0.000134835
	240848	0.000134844
	240841	0.000134853
	240833	0.000134861
	240825	0.00013487
	240818	0.000134878
	240810	0.000134887
	240803	0.000134895
	240795	0.000134904
	240787	0.000134912
	240780	0.000134921
	240772	0.00013493
	240764	0.000134938
	240757	0.000134947
	240749	0.000134955
	240741	0.000134964
	240734	0.000134972
	240726	0.000134981
	240719	0.00013499
	240711	0.000134998
	240703	0.000135007
	240696	0.000135015
	240688	0.000135024
	240680	0.000135032
	240673	0.000135041
	240665	0.00013505
	240658	0.000135058
	240650	0.000135067
	240642	0.000135075
	240635	0.000135084
	240627	0.000135092
	240619	0.000135101
	240612	0.00013511
	240604	0.000135118
	240597	0.000135127
	240589	0.000135135
	240581	0.000135144
	240574	0.000135152
	240566	0.000135161
	240558	0.00013517
	240551	0.000135178
	240543	0.000135187
	240535	0.000135195
	240528	0.000135204
	240520	0.000135213
	240513	0.000135221
	240505	0.00013523
	240497	0.000135238
	240490	0.000135247
	240482	0.000135255
	240474	0.000135264
	240467	0.000135273
	240459	0.000135281
	240452	0.00013529
	240444	0.000135298
	240436	0.000135307
	240429	0.000135316
	240421	0.000135324
	240413	0.000135333
	240406	0.000135341
	240398	0.00013535
	240391	0.000135359
	240383	0.000135367
	240375	0.000135376
	240368	0.000135384
	240360	0.000135393
	240352	0.000135402
	240345	0.00013541
	240337	0.000135419
	240329	0.000135427
	240322	0.000135436
	240314	0.000135445
	240307	0.000135453
	240299	0.000135462
	240291	0.000135471
	240284	0.000135479
	240276	0.000135488
	240268	0.000135496
	240261	0.000135505
	240253	0.000135514
	240246	0.000135522
	240238	0.000135531
	240230	0.000135539
	240223	0.000135548
	240215	0.000135557
	240207	0.000135565
	240200	0.000135574
	240192	0.000135583
	240185	0.000135591
	240177	0.0001356
	240169	0.000135608
	240162	0.000135617
	240154	0.000135626
	240146	0.000135634
	240139	0.000135643
	240131	0.000135652
	240123	0.00013566
	240116	0.000135669
	240108	0.000135677
	240101	0.000135686
	240093	0.000135695
	240085	0.000135703
	240078	0.000135712
	240070	0.000135721
	240062	0.000135729
	240055	0.000135738
	240047	0.000135747
	240040	0.000135755
	240032	0.000135764
	240024	0.000135772
	240017	0.000135781
	240009	0.00013579
	240001	0.000135798
	239994	0.000135807
	239986	0.000135816
	239979	0.000135824
	239971	0.000135833
	239963	0.000135842
	239956	0.00013585
	239948	0.000135859
	239940	0.000135868
	239933	0.000135876
	239925	0.000135885
	239918	0.000135893
	239910	0.000135902
	239902	0.000135911
	239895	0.000135919
	239887	0.000135928
	239879	0.000135937
	239872	0.000135945
	239864	0.000135954
	239856	0.000135963
	239849	0.000135971
	239841	0.00013598
	239834	0.000135989
	239826	0.000135997
	239818	0.000136006
	239811	0.000136015
	239803	0.000136023
	239795	0.000136032
	239788	0.000136041
	239780	0.000136049
	239773	0.000136058
	239765	0.000136067
	239757	0.000136075
	239750	0.000136084
	239742	0.000136093
	239734	0.000136101
	239727	0.00013611
	239719	0.000136119
	239712	0.000136127
	239704	0.000136136
	239696	0.000136145
	239689	0.000136153
	239681	0.000136162
	239673	0.000136171
	239666	0.000136179
	239658	0.000136188
	239650	0.000136197
	239643	0.000136206
	239635	0.000136214
	239628	0.000136223
	239620	0.000136232
	239612	0.00013624
	239605	0.000136249
	239597	0.000136258
	239589	0.000136266
	239582	0.000136275
	239574	0.000136284
	239567	0.000136292
	239559	0.000136301
	239551	0.00013631
	239544	0.000136318
	239536	0.000136327
	239528	0.000136336
	239521	0.000136345
	239513	0.000136353
	239506	0.000136362
	239498	0.000136371
	239490	0.000136379
	239483	0.000136388
	239475	0.000136397
	239467	0.000136405
	239460	0.000136414
	239452	0.000136423
	239444	0.000136432
	239437	0.00013644
	239429	0.000136449
	239422	0.000136458
	239414	0.000136466
	239406	0.000136475
	239399	0.000136484
	239391	0.000136492
	239383	0.000136501
	239376	0.00013651
	239368	0.000136519
	239361	0.000136527
	239353	0.000136536
	239345	0.000136545
	239338	0.000136553
	239330	0.000136562
	239322	0.000136571
	239315	0.00013658
	239307	0.000136588
	239300	0.000136597
	239292	0.000136606
	239284	0.000136615
	239277	0.000136623
	239269	0.000136632
	239261	0.000136641
	239254	0.000136649
	239246	0.000136658
	239238	0.000136667
	239231	0.000136676
	239223	0.000136684
	239216	0.000136693
	239208	0.000136702
	239200	0.00013671
	239193	0.000136719
	239185	0.000136728
	239177	0.000136737
	239170	0.000136745
	239162	0.000136754
	239155	0.000136763
	239147	0.000136772
	239139	0.00013678
	239132	0.000136789
	239124	0.000136798
	239116	0.000136807
	239109	0.000136815
	239101	0.000136824
	239094	0.000136833
	239086	0.000136842
	239078	0.00013685
	239071	0.000136859
	239063	0.000136868
	239055	0.000136877
	239048	0.000136885
	239040	0.000136894
	239032	0.000136903
	239025	0.000136912
	239017	0.00013692
	239010	0.000136929
	239002	0.000136938
	238994	0.000136947
	238987	0.000136955
	238979	0.000136964
	238971	0.000136973
	238964	0.000136982
	238956	0.00013699
	238949	0.000136999
	238941	0.000137008
	238933	0.000137017
	238926	0.000137025
	238918	0.000137034
	238910	0.000137043
	238903	0.000137052
	238895	0.00013706
	238888	0.000137069
	238880	0.000137078
	238872	0.000137087
	238865	0.000137095
	238857	0.000137104
	238849	0.000137113
	238842	0.000137122
	238834	0.000137131
	238826	0.000137139
	238819	0.000137148
	238811	0.000137157
	238804	0.000137166
	238796	0.000137174
	238788	0.000137183
	238781	0.000137192
	238773	0.000137201
	238765	0.000137209
	238758	0.000137218
	238750	0.000137227
	238743	0.000137236
	238735	0.000137245
	238727	0.000137253
	238720	0.000137262
	238712	0.000137271
	238704	0.00013728
	238697	0.000137289
	238689	0.000137297
	238682	0.000137306
	238674	0.000137315
	238666	0.000137324
	238659	0.000137332
	238651	0.000137341
	238643	0.00013735
	238636	0.000137359
	238628	0.000137368
	238621	0.000137376
	238613	0.000137385
	238605	0.000137394
	238598	0.000137403
	238590	0.000137412
	238582	0.00013742
	238575	0.000137429
	238567	0.000137438
	238559	0.000137447
	238552	0.000137456
	238544	0.000137464
	238537	0.000137473
	238529	0.000137482
	238521	0.000137491
	238514	0.0001375
	238506	0.000137508
	238498	0.000137517
	238491	0.000137526
	238483	0.000137535
	238476	0.000137544
	238468	0.000137553
	238460	0.000137561
	238453	0.00013757
	238445	0.000137579
	238437	0.000137588
	238430	0.000137597
	238422	0.000137605
	238415	0.000137614
	238407	0.000137623
	238399	0.000137632
	238392	0.000137641
	238384	0.000137649
	238376	0.000137658
	238369	0.000137667
	238361	0.000137676
	238353	0.000137685
	238346	0.000137694
	238338	0.000137702
	238331	0.000137711
	238323	0.00013772
	238315	0.000137729
	238308	0.000137738
	238300	0.000137747
	238292	0.000137755
	238285	0.000137764
	238277	0.000137773
	238270	0.000137782
	238262	0.000137791
	238254	0.0001378
	238247	0.000137808
	238239	0.000137817
	238231	0.000137826
	238224	0.000137835
	238216	0.000137844
	238209	0.000137853
	238201	0.000137861
	238193	0.00013787
	238186	0.000137879
	238178	0.000137888
	238170	0.000137897
	238163	0.000137906
	238155	0.000137914
	238147	0.000137923
	238140	0.000137932
	238132	0.000137941
	238125	0.00013795
	238117	0.000137959
	238109	0.000137968
	238102	0.000137976
	238094	0.000137985
	238086	0.000137994
	238079	0.000138003
	238071	0.000138012
	238064	0.000138021
	238056	0.00013803
	238048	0.000138038
	238041	0.000138047
	238033	0.000138056
	238025	0.000138065
	238018	0.000138074
	238010	0.000138083
	238003	0.000138092
	237995	0.0001381
	237987	0.000138109
	237980	0.000138118
	237972	0.000138127
	237964	0.000138136
	237957	0.000138145
	237949	0.000138154
	237941	0.000138163
	237934	0.000138171
	237926	0.00013818
	237919	0.000138189
	237911	0.000138198
	237903	0.000138207
	237896	0.000138216
	237888	0.000138225
	237880	0.000138234
	237873	0.000138242
	237865	0.000138251
	237858	0.00013826
	237850	0.000138269
	237842	0.000138278
	237835	0.000138287
	237827	0.000138296
	237819	0.000138305
	237812	0.000138313
	237804	0.000138322
	237797	0.000138331
	237789	0.00013834
	237781	0.000138349
	237774	0.000138358
	237766	0.000138367
	237758	0.000138376
	237751	0.000138385
	237743	0.000138393
	237735	0.000138402
	237728	0.000138411
	237720	0.00013842
	237713	0.000138429
	237705	0.000138438
	237697	0.000138447
	237690	0.000138456
	237682	0.000138465
	237674	0.000138473
	237667	0.000138482
	237659	0.000138491
	237652	0.0001385
	237644	0.000138509
	237636	0.000138518
	237629	0.000138527
	237621	0.000138536
	237613	0.000138545
	237606	0.000138554
	237598	0.000138563
	237591	0.000138571
	237583	0.00013858
	237575	0.000138589
	237568	0.000138598
	237560	0.000138607
	237552	0.000138616
	237545	0.000138625
	237537	0.000138634
	237530	0.000138643
	237522	0.000138652
	237514	0.000138661
	237507	0.00013867
	237499	0.000138678
	237491	0.000138687
	237484	0.000138696
	237476	0.000138705
	237468	0.000138714
	237461	0.000138723
	237453	0.000138732
	237446	0.000138741
	237438	0.00013875
	237430	0.000138759
	237423	0.000138768
	237415	0.000138777
	237407	0.000138786
	237400	0.000138794
	237392	0.000138803
	237385	0.000138812
	237377	0.000138821
	237369	0.00013883
	237362	0.000138839
	237354	0.000138848
	237346	0.000138857
	237339	0.000138866
	237331	0.000138875
	237324	0.000138884
	237316	0.000138893
	237308	0.000138902
	237301	0.000138911
	237293	0.00013892
	237285	0.000138929
	237278	0.000138937
	237270	0.000138946
	237262	0.000138955
	237255	0.000138964
	237247	0.000138973
	237240	0.000138982
	237232	0.000138991
	237224	0.000139
	237217	0.000139009
	237209	0.000139018
	237201	0.000139027
	237194	0.000139036
	237186	0.000139045
	237179	0.000139054
	237171	0.000139063
	237163	0.000139072
	237156	0.000139081
	237148	0.00013909
	237140	0.000139099
	237133	0.000139108
	237125	0.000139117
	237118	0.000139125
	237110	0.000139134
	237102	0.000139143
	237095	0.000139152
	237087	0.000139161
	237079	0.00013917
	237072	0.000139179
	237064	0.000139188
	237056	0.000139197
	237049	0.000139206
	237041	0.000139215
	237034	0.000139224
	237026	0.000139233
	237018	0.000139242
	237011	0.000139251
	237003	0.00013926
	236995	0.000139269
	236988	0.000139278
	236980	0.000139287
	236973	0.000139296
	236965	0.000139305
	236957	0.000139314
	236950	0.000139323
	236942	0.000139332
	236934	0.000139341
	236927	0.00013935
	236919	0.000139359
	236912	0.000139368
	236904	0.000139377
	236896	0.000139386
	236889	0.000139395
	236881	0.000139404
	236873	0.000139413
	236866	0.000139422
	236858	0.000139431
	236850	0.00013944
	236843	0.000139449
	236835	0.000139458
	236828	0.000139467
	236820	0.000139476
	236812	0.000139485
	236805	0.000139494
	236797	0.000139503
	236789	0.000139512
	236782	0.000139521
	236774	0.00013953
	236767	0.000139539
	236759	0.000139548
	236751	0.000139557
	236744	0.000139566
	236736	0.000139575
	236728	0.000139584
	236721	0.000139593
	236713	0.000139602
	236706	0.000139611
	236698	0.00013962
	236690	0.000139629
	236683	0.000139638
	236675	0.000139647
	236667	0.000139656
	236660	0.000139665
	236652	0.000139674
	236644	0.000139683
	236637	0.000139692
	236629	0.000139701
	236622	0.00013971
	236614	0.000139719
	236606	0.000139728
	236599	0.000139737
	236591	0.000139746
	236583	0.000139755
	236576	0.000139764
	236568	0.000139773
	236561	0.000139782
	236553	0.000139791
	236545	0.0001398
	236538	0.000139809
	236530	0.000139818
	236522	0.000139827
	236515	0.000139836
	236507	0.000139845
	236500	0.000139854
	236492	0.000139863
	236484	0.000139872
	236477	0.000139881
	236469	0.000139891
	236461	0.0001399
	236454	0.000139909
	236446	0.000139918
	236438	0.000139927
	236431	0.000139936
	236423	0.000139945
	236416	0.000139954
	236408	0.000139963
	236400	0.000139972
	236393	0.000139981
	236385	0.00013999
	236377	0.000139999
	236370	0.000140008
	236362	0.000140017
	236355	0.000140026
	236347	0.000140035
	236339	0.000140044
	236332	0.000140053
	236324	0.000140062
	236316	0.000140071
	236309	0.00014008
	236301	0.00014009
	236294	0.000140099
	236286	0.000140108
	236278	0.000140117
	236271	0.000140126
	236263	0.000140135
	236255	0.000140144
	236248	0.000140153
	236240	0.000140162
	236233	0.000140171
	236225	0.00014018
	236217	0.000140189
	236210	0.000140198
	236202	0.000140207
	236194	0.000140216
	236187	0.000140225
	236179	0.000140235
	236171	0.000140244
	236164	0.000140253
	236156	0.000140262
	236149	0.000140271
	236141	0.00014028
	236133	0.000140289
	236126	0.000140298
	236118	0.000140307
	236110	0.000140316
	236103	0.000140325
	236095	0.000140334
	236088	0.000140343
	236080	0.000140353
	236072	0.000140362
	236065	0.000140371
	236057	0.00014038
	236049	0.000140389
	236042	0.000140398
	236034	0.000140407
	236027	0.000140416
	236019	0.000140425
	236011	0.000140434
	236004	0.000140443
	235996	0.000140452
	235988	0.000140462
	235981	0.000140471
	235973	0.00014048
	235965	0.000140489
	235958	0.000140498
	235950	0.000140507
	235943	0.000140516
	235935	0.000140525
	235927	0.000140534
	235920	0.000140543
	235912	0.000140553
	235904	0.000140562
	235897	0.000140571
	235889	0.00014058
	235882	0.000140589
	235874	0.000140598
	235866	0.000140607
	235859	0.000140616
	235851	0.000140625
	235843	0.000140634
	235836	0.000140644
	235828	0.000140653
	235821	0.000140662
	235813	0.000140671
	235805	0.00014068
	235798	0.000140689
	235790	0.000140698
	235782	0.000140707
	235775	0.000140717
	235767	0.000140726
	235759	0.000140735
	235752	0.000140744
	235744	0.000140753
	235737	0.000140762
	235729	0.000140771
	235721	0.00014078
	235714	0.000140789
	235706	0.000140799
	235698	0.000140808
	235691	0.000140817
	235683	0.000140826
	235676	0.000140835
	235668	0.000140844
	235660	0.000140853
	235653	0.000140862
	235645	0.000140872
	235637	0.000140881
	235630	0.00014089
	235622	0.000140899
	235615	0.000140908
	235607	0.000140917
	235599	0.000140926
	235592	0.000140936
	235584	0.000140945
	235576	0.000140954
	235569	0.000140963
	235561	0.000140972
	235553	0.000140981
	235546	0.00014099
	235538	0.000141
	235531	0.000141009
	235523	0.000141018
	235515	0.000141027
	235508	0.000141036
	235500	0.000141045
	235492	0.000141054
	235485	0.000141064
	235477	0.000141073
	235470	0.000141082
	235462	0.000141091
	235454	0.0001411
	235447	0.000141109
	235439	0.000141119
	235431	0.000141128
	235424	0.000141137
	235416	0.000141146
	235409	0.000141155
	235401	0.000141164
	235393	0.000141173
	235386	0.000141183
	235378	0.000141192
	235370	0.000141201
	235363	0.00014121
	235355	0.000141219
	235347	0.000141228
	235340	0.000141238
	235332	0.000141247
	235325	0.000141256
	235317	0.000141265
	235309	0.000141274
	235302	0.000141283
	235294	0.000141293
	235286	0.000141302
	235279	0.000141311
	235271	0.00014132
	235264	0.000141329
	235256	0.000141339
	235248	0.000141348
	235241	0.000141357
	235233	0.000141366
	235225	0.000141375
	235218	0.000141384
	235210	0.000141394
	235203	0.000141403
	235195	0.000141412
	235187	0.000141421
	235180	0.00014143
	235172	0.00014144
	235164	0.000141449
	235157	0.000141458
	235149	0.000141467
	235142	0.000141476
	235134	0.000141485
	235126	0.000141495
	235119	0.000141504
	235111	0.000141513
	235103	0.000141522
	235096	0.000141531
	235088	0.000141541
	235080	0.00014155
	235073	0.000141559
	235065	0.000141568
	235058	0.000141577
	235050	0.000141587
	235042	0.000141596
	235035	0.000141605
[truncated: 63,538 more rows]

## Sheet: Figure 1g
	Figure 1g
	Type 1 water			Type 2 water			Type 3 water
	τ, s	Area, arb. Units		τ, s	Area, arb. Units		τ, s	Area, arb. Units
	5e-07	332309000		5e-07	172354000		5e-06	1101480000
	1e-06	412685000		1e-06	114066000		1e-05	1130630000
	1e-06	370035000		5e-06	112619000		5e-05	1031810000
	1e-05	166558000		1e-05	74958600		0.0001	1127200000
	5e-05	160727000		5e-05	66669200		0.00025	1007100000
	5e-05	166715000					0.001	849351000
							0.002	818491000
							0.003	689934000
							0.004	639141000
							0.006	598307000
							0.008	531596000

## Sheet: Figure 2a
	Figure 2a
	Compound 1				Compound 2
	p/p0	Uptake, gg-1			p/p0	Uptake, gg-1
		Adsorption	Desorption			Adsorption	Desorption
	0	-8.1064e-07	0.01978		0	0	0.03801
	0.02	0.00655	0.02931		0.02	0.00655	0.04656
	0.04	0.0089	0.03504		0.04	0.00954	0.05325
	0.05	0.00974	0.03953		0.05	0.01062	0.0578
	0.06	0.01057	0.04762		0.06	0.01163	0.06124
	0.08	0.01192	0.05318		0.08	0.01335	0.06746
	0.1	0.01345	0.05919		0.1	0.01491	0.07285
	0.12	0.01483	0.06306		0.12	0.01649	0.07625
	0.14	0.0167	0.06575		0.14	0.01856	0.0788
	0.15	0.01806	0.06695		0.15	0.01983	0.07997
	0.16	0.01961	0.0681		0.16	0.0219	0.08135
	0.2	0.03909	0.0785		0.2	0.03862	0.09361
	0.24	0.08129	0.09199		0.24	0.08946	0.10487
	0.28	0.09016	0.09489		0.28	0.1011	0.10712
	0.3	0.09175	0.09558		0.3	0.10291	0.10778
	0.34	0.09394	0.09665		0.32	0.10427	0.10834
	0.38	0.09558	0.0975		0.34	0.10557	0.10884
	0.4	0.09646	0.09786		0.36	0.10653	0.10929
	0.5	0.09937	0.09937		0.38	0.10748	0.10972
					0.4	0.10843	0.11013
					0.45	0.11013	0.11105
					0.5	0.11169	0.11169

## Sheet: Figure 2b
	Figure 2b
	Time, s	dm/dt, g/s		Time, s	dm/dt, g/s		Time, s	dm/dt, g/s		Time, s	dm/dt, g/s
		D2O p/p0=0.36			D2O p/p0=0.40			H2O p/p0=0.34			H2O p/p0=0.40
	-360.6	6.7185e-10		-340.2	6.7185e-10		-280.2	-1.73513e-10		-280.2	-1.73513e-09
	-340.2	6.7185e-10		-320.4	6.7185e-10		-260.4	-3.47027e-10		-260.4	-1.73513e-09
	-320.4	1.00777e-09		-300	3.35925e-10		-240.6	-3.47027e-10		-240	-1.73513e-09
	-300.6	1.00777e-09		-280.2	6.7185e-10		-220.2	3.47027e-10		-220.2	-1.21459e-09
	-280.2	1.00777e-09		-260.4	6.7185e-10		-200.4	1.90865e-09		-199.8	1.04108e-09
	-260.4	1.3437e-09		-240	1.67963e-09		-180.6	4.51135e-09		-180	5.2054e-09
	-240.6	2.01555e-09		-220.2	3.69518e-09		-160.2	7.8081e-09		-160.2	1.11049e-08
	-220.2	3.02332e-09		-200.4	6.38258e-09		-140.4	1.14519e-08		-139.8	1.78719e-08
	-200.4	4.36702e-09		-180	9.74182e-09		-120.6	1.50957e-08		-120	2.51594e-08
	-180.6	6.04665e-09		-160.2	1.41088e-08		-100.2	1.87394e-08		-100.2	3.21e-08
	-160.2	8.0622e-09		-140.4	1.84759e-08		-80.4	2.20362e-08		-79.8	3.852e-08
	-140.4	1.00777e-08		-120	2.28429e-08		-60	2.48124e-08		-60	4.38989e-08
	-120	1.20933e-08		-100.2	2.6874e-08		-40.2	2.68946e-08		-39.6	4.80632e-08
	-100.2	1.41088e-08		-80.4	3.05692e-08		-20.4	2.81092e-08		-19.8	5.08394e-08
	-80.4	1.61244e-08		-60	3.42644e-08		0	2.84562e-08		0	5.2054e-08
	-60	1.74681e-08		-40.2	3.69517e-08		19.8	2.77621e-08		20.4	5.13599e-08
	-40.2	1.84759e-08		-19.8	3.93032e-08		39.6	2.6027e-08		40.2	4.89308e-08
	-20.4	1.94836e-08		0	4.06469e-08		60	2.32508e-08		60	4.44194e-08
	0	1.98196e-08		19.8	4.06469e-08		79.8	2.03011e-08		80.4	3.83464e-08
	19.8	1.98196e-08		40.2	3.99751e-08		99.6	1.71778e-08		100.2	3.22735e-08
	39.6	1.88118e-08		60	3.79595e-08		120	1.45751e-08		120	2.70681e-08
	60	1.7804e-08		79.8	3.52721e-08		139.8	1.2493e-08		140.4	2.27302e-08
	79.8	1.67963e-08		100.2	3.22488e-08		159.6	1.07578e-08		160.2	1.926e-08
	99.6	1.54526e-08		120	2.98973e-08		180	9.36972e-09		180.6	1.64838e-08
	120	1.41088e-08		139.8	2.75459e-08		199.8	8.32864e-09		200.4	1.44016e-08
	139.8	1.24292e-08		160.2	2.51944e-08		220.2	7.28756e-09		220.2	1.26665e-08
	159.6	1.14214e-08		180	2.28429e-08		240	6.59351e-09		240.6	1.12784e-08
	180	1.04137e-08		199.8	2.11633e-08		259.8	5.89945e-09		260.4	1.00638e-08
	199.8	9.4059e-09		220.2	1.94836e-08		280.2	5.55243e-09		280.2	9.19621e-09
	219.6	8.73405e-09		240	1.7804e-08		300	5.03189e-09		300.6	8.32864e-09
	240	8.0622e-09		259.8	1.64603e-08		319.8	4.68486e-09		320.4	7.63459e-09
	259.8	7.39035e-09		280.2	1.51166e-08		340.2	4.33783e-09		340.2	6.94053e-09
	280.2	6.7185e-09		300	1.41088e-08		360	3.99081e-09		360.6	6.41999e-09
	300	6.04665e-09		319.8	1.27652e-08		379.8	3.81729e-09		380.4	5.89945e-09
	319.8	6.04665e-09		340.2	1.17574e-08		400.2	3.47027e-09		400.8	5.55243e-09
	340.2	5.71072e-09		360	1.10855e-08		420	3.12324e-09		420.6	5.2054e-09
	360	5.03887e-09		380.4	1.00777e-08		440.4	2.94973e-09		440.4	4.85837e-09
	379.8	4.70295e-09		400.2	9.06997e-09		460.2	2.6027e-09		460.8	4.68486e-09
	400.2	4.36702e-09		420	8.0622e-09		480	2.42919e-09		480.6	4.51135e-09
	420	4.36702e-09		440.4	7.39035e-09		500.4	2.25567e-09		500.4	4.33783e-09
	439.8	4.0311e-09		460.2	6.38258e-09		520.2	2.08216e-09		520.8	3.99081e-09
	460.2	3.69518e-09		480	6.04665e-09		540	2.08216e-09		540.6	3.81729e-09
	480	3.35925e-09		500.4	6.04665e-09		560.4	1.90865e-09		561	3.64378e-09
	500.4	3.02332e-09		520.2	5.71072e-09		580.2	1.90865e-09		580.8	3.47027e-09
	520.2	3.02332e-09		540	5.3748e-09		600	1.90865e-09		600.6	3.47027e-09
	540	2.6874e-09		560.4	5.3748e-09		620.4	1.73513e-09		621	3.29675e-09
	560.4	2.35147e-09		580.2	5.03887e-09		640.2	1.73513e-09		640.8	3.12324e-09
	580.2	2.35147e-09		600	5.03887e-09		660.6	1.56162e-09		660.6	2.94973e-09
	600	2.01555e-09		620.4	4.70295e-09		680.4	1.38811e-09		681	2.94973e-09
	620.4	2.01555e-09		640.2	4.70295e-09		700.2	1.38811e-09		700.8	2.77621e-09
	640.2	2.01555e-09		660	4.70295e-09		720.6	1.21459e-09		720.6	2.6027e-09
	660	2.35147e-09		680.4	5.03887e-09		740.4	1.21459e-09		741	2.42919e-09
	680.4	2.01555e-09		700.2	5.03887e-09		760.2	1.04108e-09		760.8	2.42919e-09
	700.2	2.01555e-09		720	5.03887e-09		780.6	1.04108e-09		781.2	2.25567e-09
	720	2.01555e-09		740.4	5.3748e-09		800.4	8.67567e-10		801	2.25567e-09
	740.4	2.01555e-09		760.2	5.03887e-09		820.2	6.94053e-10		820.8	2.08216e-09
	760.2	2.01555e-09		780	4.70295e-09		840.6	6.94053e-10		841.2	2.08216e-09
	780.6	1.67963e-09		800.4	4.36702e-09		860.4	6.94053e-10		861	1.90865e-09
	800.4	1.67963e-09		820.2	4.36702e-09		880.2	6.94053e-10		880.8	1.90865e-09
	820.2	1.67963e-09		840	4.36702e-09		900.6	6.94053e-10		901.2	1.90865e-09
	840.6	1.3437e-09		860.4	4.0311e-09		920.4	6.94053e-10		921	1.73513e-09
	860.4	1.3437e-09		880.2	3.35925e-09		940.8	6.94053e-10		940.8	1.73513e-09
	880.2	1.00777e-09		900.6	3.35925e-09		960.6	6.94053e-10		961.2	1.73513e-09
	900.6	1.00777e-09		920.4	3.02332e-09		980.4	5.2054e-10		981	1.73513e-09
	920.4	6.7185e-10		940.2	2.6874e-09		1000.8	6.94053e-10		1001.4	1.73513e-09
	940.2	6.7185e-10		960.6	2.01555e-09		1020.6	6.94053e-10		1021.2	1.73513e-09
	960.6	6.7185e-10		980.4	2.01555e-09		1040.4	6.94053e-10		1041	1.73513e-09
	980.4	6.7185e-10		1000.2	2.01555e-09		1060.8	6.94053e-10		1061.4	1.56162e-09
	1000.2	6.7185e-10		1020.6	2.01555e-09		1080.6	6.94053e-10		1081.2	1.56162e-09
	1020.6	6.7185e-10		1040.4	2.01555e-09		1101	6.94053e-10		1101	1.56162e-09
	1040.4	6.7185e-10		1060.2	2.01555e-09		1120.8	5.2054e-10		1121.4	1.38811e-09
	1060.2	6.7185e-10		1080.6	2.35147e-09		1140.6	5.2054e-10		1141.2	1.38811e-09
	1080.6	6.7185e-10		1100.4	2.35147e-09		1161	5.2054e-10		1161	1.38811e-09
				1120.2	2.35147e-09		1180.8	3.47027e-10		1181.4	1.21459e-09
				1140.6	2.35147e-09		1200.6	3.47027e-10		1201.2	1.21459e-09
				1160.4	2.35147e-09		1221	3.47027e-10		1221.6	1.04108e-09
				1180.8	2.35147e-09					1241.4	8.67567e-10
				1200.6	2.01555e-09					1261.2	8.67567e-10
				1220.4	1.67963e-09					1281.6	6.94053e-10
				1240.8	1.67963e-09					1301.4	6.94053e-10
				1260.6	1.67963e-09					1321.2	6.94053e-10
				1280.4	1.3437e-09					1341.6	6.94053e-10
				1300.8	1.00777e-09					1361.4	6.94053e-10
				1320.6	6.7185e-10					1381.2	5.2054e-10
				1340.4	3.35925e-10					1401.6	5.2054e-10
				1360.8	3.35925e-10					1421.4	5.2054e-10
				1380.6	0					1441.8	5.2054e-10
				1400.4	0					1461.6	5.2054e-10
				1420.8	0					1481.4	5.2054e-10
				1440.6	0					1501.8	3.47027e-10
				1460.4	3.35925e-10					1521.6	3.47027e-10
				1480.8	3.35925e-10					1541.4	3.47027e-10
										1561.8	3.47027e-10
										1581.6	1.73513e-10
										1601.4	1.73513e-10

## Sheet: Figure 2c
	Figure 2c
	p/p0	D, m2 s-1
		D2O_Helical	D2O_Axial	H2O_Helical	H2O_Axial
	0.5	3.94851e-12	1.6163e-10	5.00258e-12	2.321e-10
	0.45	9.023e-12	1.27041e-10	8.59265e-11	1.51991e-10
	0.4	9.77474e-12	1.09047e-10	2.33698e-11	1.87163e-10
	0.38	4.48827e-12	9.63111e-11	5.14583e-12	1.83164e-10
	0.36	5.25671e-12	1.02068e-10	5.12162e-12	1.40049e-10
	0.34	4.74814e-12	9.58035e-11	4.04586e-12	1.40822e-10
	0.32	5.01477e-12	9.81443e-11	3.87213e-12	9.00777e-11
	0.3	4.95175e-12	8.9337e-11	3.72674e-12	1.2788e-10
	0.28	3.62754e-12	7.72796e-11	2.99465e-12	1.05852e-10
	0.24	4.72371e-12	4.09003e-11	2.38916e-12	4.34969e-11
	0.2	1.17248e-12	7.20909e-12	1.5817e-12	9.86078e-12
	0.16	1.39916e-12	9.21119e-12	2.73501e-12	2.22491e-11
	0.15	3.5349e-13	6.653e-11	5.2517e-13	9.75803e-11
	0.14	4.22994e-13	6.52343e-11	4.6601e-13	9.71641e-11
	0.12	3.34075e-12	6.50652e-11	2.3072e-12	1.06288e-10
	0.1	2.5185e-12	6.67869e-11	2.13739e-12	1.31574e-10
	0.08	2.33603e-12	8.2104e-11	2.76729e-12	2.15714e-10
	0.06	1.38853e-12	9.13304e-12	3.35325e-12	1.66212e-10
	0.05	1.3068e-12	5.14073e-11	6.46704e-13	6.43801e-11
	0.04	3.89251e-13	2.97696e-11	7.89358e-13	9.10211e-11
	0.02	6.85972e-13	2.58834e-12	1.21374e-12	1.10366e-10
	0	2.50319e-13	2.00737e-12	3.43001e-13	3.80578e-12

## Sheet: Figure 2d
	Figure 2d
	p/p0	J, mg m-2 s-1
		D2O_Helical	D2O_Axial	H2O_Helical	H2O_Axial
	0.5	0.000487986	0.00375	0.000727714	0.00361
	0.45	4.47308e-05	0.00346	0.000709429	0.00327
	0.4	0.00026745	0.00383	0.000938809	0.00784
	0.38	4.46757e-05	0.00186	5.74039e-05	0.00269
	0.36	6.98011e-05	0.00194	9.18332e-05	0.00198
	0.34	4.46459e-05	0.00211	8.33199e-05	0.00403
	0.32	9.74367e-05	0.00213	1.33205e-06	0.00211
	0.3	8.20237e-05	0.00221	0.000138481	0.00468
	0.28	0.000122	0.00199	0.000107836	0.00291
	0.24	0.000515042	0.00307	0.000406685	0.0042
	0.2	0.000853769	0.00214	0.00121	0.00393
	0.16	0.00093799	0.00335	0.00134	0.00556
	0.15	0.000169048	0.00139	0.000177971	0.0019
	0.14	0.000166318	0.00137	0.000173816	0.00195
	0.12	0.000712826	0.0016	0.000550727	0.0034
	0.1	0.000716206	0.00179	0.000736243	0.00332
	0.08	0.00106	0.00101	0.0013	0.00226
	0.06	0.000675073	0.000538019	0.00155	0.00107
	0.05	0.000552231	0.00030987	0.000411606	0.000816916
	0.04	0.000290579	0.00047251	0.000508742	0.000282526
	0.02	0.000436132	0.00034183	0.000728594	0.000173894
	0	0.000492754	0.000303533	0.00058657	0.000276536

[truncated: 3 more sheets: Figure S3a, Figure S3b, Figure S5b]
